# Supplementary material for: A Proteomics Data Mining Strategy for the Identification of Quinoa Grain Proteins with Potential Immunonutritional Bioactivities
Source: Foods. 2023 Jan 13;12(2):390. doi: 10.3390/foods12020390 (PMC9858122; doi:10.3390/foods12020390)
Supplement: Supplementary file 1 [file foods-12-00390-s001.zip]

Archive with 6 entries (6 files):
- Supplementary Material/Supplementary Datafile S1_AMPs.fasta
- Supplementary Material/Supplementary Datafile S2_OSIPs.fasta
- Supplementary Material/Supplementary Datafile S3_STPIs.fasta
- Supplementary Material/Supplementary Datafile S4_Chenopodium quinoa.fasta
- Supplementary Material/Supplementary Table S1.xlsx
- Supplementary Material/Supplementary Tables S2, S3, S4.xlsx
