# Supplementary material for: A Proteomics Data Mining Strategy for the Identification of Quinoa Grain Proteins with Potential Immunonutritional Bioactivities
Source: Foods. 2023 Jan 13;12(2):390. doi: 10.3390/foods12020390 (PMC9858122; doi:10.3390/foods12020390)
Supplement: Supplementary file 1 [file foods-12-00390-s001.zip › Supplementary Material/Supplementary Table S1.xlsx]

## Sheet: Supplementary Table S1
Supplementary Table S1. Entry number, NCBI accession number (ID), GI accession, protein name, plant organism, number of amino acids, and entry type for the plant-derived AMPs (673 entries), OSIPs (52 entries), and STPIs (165 entries) found in the NCBI database.
Entry number	ID	GI	Protein name	Plant organism	Number of amino acids	Entry type (AMP, OSIP, or STPI)
1	AAA80484.1	558863	Antimicrobial Peptide Precursor, Partial	Mirabilis jalapa	61	AMP
2	AAA80485.1	558865	Antimicrobial Peptide Precursor	Mirabilis jalapa	63	AMP
3	PWZ26431.1	1394881839	Antimicrobial Peptide	Zea mays	225	AMP
4	ACB45489.1	171221511	Antimicrobial Peptide, Partial	Allium cepa	120	AMP
5	AAW56634.1	57791763	Antimicrobial Peptide	Amaranthus retroflexus	89	AMP
6	AFM78320.1	392529040	Antimicrobial Peptide	Nicotiana tabacum	104	AMP
7	AFM78319.1	392529038	Antimicrobial Peptide	Nicotiana tabacum	88	AMP
8	AFM78318.1	392529036	Antimicrobial Peptide	Nicotiana tabacum	88	AMP
9	OEL35391.1	1070985020	Antimicrobial Peptide	Dichanthelium oligosanthes	398	AMP
10	ADT91701.1	315258245	Antimicrobial Peptide	Capsella bursa-pastoris	127	AMP
11	Q9SPL3.1	75207035	Vicilin-Like Antimicrobial Peptides 2-3	Macadamia integrifolia	625	AMP
12	Q9SPL4.1	75266171	Vicilin-Like Antimicrobial Peptides 2-2	Macadamia integrifolia	666	AMP
13	Q9SPL5.1	75207036	Vicilin-Like Antimicrobial Peptides 2-1	Macadamia integrifolia	666	AMP
14	2LB7_A	328877070	Chain A, Antimicrobial Peptide 1A	Triticum kiharae	44	AMP
15	2L2R_A	332639392	Chain A, Antimicrobial Peptide Ecamp1	Echinochloa crus-galli	37	AMP
16	P86896.1	332310267	Putative Antimicrobial Peptide 2	Lippia sidoides	19	AMP
17	P86895.1	332310247	Putative Antimicrobial Peptide 1	Lippia sidoides	18	AMP
18	P86030.1	209572872	Glycine-Rich Antimicrobial Peptide Pg-Amp	Psidium guajava	55	AMP
19	2N0V_A	969812538	Chain A, Antimicrobial Peptide 1	Cocos nucifera	10	AMP
20	B3EWR6.1	939319567	Antimicrobial Peptides	Echinochloa crus-galli	361	AMP
21	1C01_A	9955189	Chain A, Antimicrobial Peptide 1	Macadamia integrifolia	76	AMP
22	AFU90756.1	408777483	Antimicrobial Peptide Polyprotein, Partial	Echinochloa crus-galli	234	AMP
23	AFU90755.1	408777481	Antimicrobial Peptide Polyprotein, Partial	Echinochloa crus-galli	238	AMP
24	AFU90754.1	408777479	Ntimicrobial Peptide Polyprotein, Partial	Echinochloa crus-galli	238	AMP
25	AFU90753.1	408777477	Antimicrobial Peptide Polyprotein, Partial	Echinochloa crus-galli	238	AMP
26	AFU90752.1	408777475	Antimicrobial Peptide Polyprotein, Partial	Echinochloa crus-galli	238	AMP
27	AHB61277.1	563580479	Antimicrobial Peptide Precursor, Partial	Echinochloa crus-galli	357	AMP
28	AHB61275.1	563580475	Antimicrobial Peptide Precursor, Partial	Echinochloa crus-galli	357	AMP
29	AHB61273.1	563580471	Antimicrobial Peptide Precursor, Partial	Echinochloa crus-galli	357	AMP
30	AHB61272.1	563580469	Antimicrobial Peptide Precursor, Partial	Echinochloa crus-galli	360	AMP
31	AHB61271.1	563580467	Antimicrobial Peptide Precursor, Partial	Echinochloa crus-galli	360	AMP
32	AHB61270.1	563580465	Antimicrobial Peptide Precursor, Partial	Echinochloa crus-galli	360	AMP
33	AHB61269.1	563580463	Antimicrobial Peptide Precursor, Partial	Echinochloa crus-galli	356	AMP
34	AHB61268.1	563580461	Antimicrobial Peptide Precursor, Partial	Echinochloa crus-galli	360	AMP
35	AHB61267.1	563580459	Antimicrobial Peptide Precursor, Partial	Echinochloa crus-galli	360	AMP
36	AHB61276.1	563580477	Antimicrobial Peptide Precursor, Partial	Echinochloa crus-galli	357	AMP
37	AHB61274.1	563580473	Antimicrobial Peptide Precursor, Partial	Echinochloa crus-galli	368	AMP
38	1MMC_A	253723005	Chain A, Antimicrobial Peptide 2	Amaranthus caudatus	30	AMP
39	AHB61292.1	563580509	Antimicrobial Peptide Precursor, Partial	Echinochloa crus-galli	97	AMP
40	AHB61291.1	563580507	Antimicrobial Peptide Precursor, Partial	Echinochloa crus-galli	97	AMP
41	AHB61290.1	563580505	Antimicrobial Peptide Precursor, Partial	Echinochloa crus-galli	97	AMP
42	AHB61289.1	563580503	Antimicrobial Peptide Precursor, Partial	Echinochloa crus-galli	97	AMP
43	AHB61288.1	563580501	Antimicrobial Peptide Precursor, Partial	Echinochloa crus-galli	97	AMP
44	AHB61287.1	563580499	Antimicrobial Peptide Precursor, Partial	Echinochloa crus-galli	97	AMP
45	AHB61286.1	563580497	Antimicrobial Peptide Precursor, Partial	Echinochloa crus-galli	97	AMP
46	AHB61285.1	563580495	Antimicrobial Peptide Precursor, Partial	Echinochloa crus-galli	97	AMP
47	AHB61284.1	563580493	Antimicrobial Peptide Precursor, Partial	Echinochloa crus-galli	97	AMP
48	AHB61283.1	563580491	Antimicrobial Peptide Precursor, Partial	Echinochloa crus-galli	97	AMP
49	AHB61282.1	563580489	Antimicrobial Peptide Precursor, Partial	Echinochloa crus-galli	108	AMP
50	AHB61281.1	563580487	Antimicrobial Peptide Precursor, Partial	Echinochloa crus-galli	108	AMP
51	AHB61280.1	563580485	Antimicrobial Peptide Precursor, Partial	Echinochloa crus-galli	108	AMP
52	AHB61279.1	563580483	Antimicrobial Peptide Precursor, Partial	Echinochloa crus-galli	108	AMP
53	AHB61278.1	563580481	Antimicrobial Peptide Precursor, Partial	Echinochloa crus-galli	108	AMP
54	AAC19399.1	3202036	Antimicrobial Peptide 1 Precursor	Mesembryanthemum crystallinum	64	AMP
55	XP_050374641.1	2295518583	Antimicrobial Peptide X Precursor-Like	Potentilla anserina	567	AMP
56	XP_050109136.1	2289465990	Antimicrobial Peptide D1-Like	Malus sylvestris	84	AMP
57	XP_050105744.1	2289459090	Antimicrobial Peptide D1-Like	Malus sylvestris	85	AMP
58	XP_031494979.1	1776170695	Antimicrobial Peptide 1-Like	Nymphaea colorata	110	AMP
59	XP_031494978.1	1776170693	Antimicrobial Peptide 1-Like	Nymphaea colorata	110	AMP
60	XP_031494977.1	1776170689	Antimicrobial Peptide 1-Like	Nymphaea colorata	110	AMP
61	XP_031494975.1	1776170687	Antimicrobial Peptide 1-Like	Nymphaea colorata	110	AMP
62	XP_031494974.1	1776170685	Antimicrobial Peptide 1-Like	Nymphaea colorata	110	AMP
63	XP_031494973.1	1776170683	Antimicrobial Peptide 1-Like	Nymphaea colorata	110	AMP
64	XP_031494972.1	1776170681	Antimicrobial Peptide 1-Like	Nymphaea colorata	110	AMP
65	XP_031494971.1	1776170679	Antimicrobial Peptide 1-Like	Nymphaea colorata	110	AMP
66	XP_031494970.1	1776170675	Antimicrobial Peptide 1-Like	Nymphaea colorata	110	AMP
67	XP_031494969.1	1776170673	Antimicrobial Peptide 1-Like	Nymphaea colorata	110	AMP
68	XP_031494967.1	1776170671	Antimicrobial Peptide 1-Like	Nymphaea colorata	103	AMP
69	XP_031494966.1	1776170669	Antimicrobial Peptide 1-Like	Nymphaea colorata	110	AMP
70	NP_001142639.1	226510357	Antimicrobial Peptide Mbp-1 Precursor	Zea mays	393	AMP
71	PNY14627.1	1335255675	Antimicrobial Peptide Mbp-1 Related (Lem1)	Trifolium pratense	86	AMP
72	AFU90751.1	408777473	Antimicrobial Peptide Polyprotein, Partial	Echinochloa crus-galli	92	AMP
73	AFU90750.1	408777471	Antimicrobial Peptide Polyprotein, Partial	Echinochloa crus-galli	92	AMP
74	AFU90749.1	408777469	Antimicrobial Peptide Polyprotein, Partial	Echinochloa crus-galli	86	AMP
75	AFU90748.1	408777467	Antimicrobial Peptide Polyprotein, Partial	Echinochloa crus-galli	87	AMP
76	AFU90747.1	408777465	Antimicrobial Peptide Polyprotein, Partial	Echinochloa crus-galli	87	AMP
77	AFU90746.1	408777463	Antimicrobial Peptide Polyprotein, Partial	Echinochloa crus-galli	87	AMP
78	ADJ53038.1	299810229	Antimicrobial Peptide 2	Pinus pinaster	105	AMP
79	ADJ53037.1	299810227	Antimicrobial Peptide 1	Pinus pinaster	105	AMP
80	AAL05055.1	15638613	Antimicrobial Peptide 4	Pinus sylvestris	105	AMP
81	AAL05054.1	15638611	Antimicrobial Peptide 3	Pinus sylvestris	105	AMP
82	AAL05053.1	15638609	Antimicrobial Peptide 2	Pinus sylvestris	105	AMP
83	AAL05052.1	15638607	Antimicrobial Peptide 1	Pinus sylvestris	105	AMP
84	AAG09424.1	9957568	Antimicrobial Peptide Shep-Grp	Capsella bursa-pastoris	120	AMP
85	CDG56255.1	548954871	Sm-Amp-X Antimicrobial Peptide	Stellaria media	478	AMP
86	XP_048553762.1	2254991026	Antimicrobial Peptide 1B	Triticum urartu	116	AMP
87	XP_048553760.1	2254991023	Antimicrobial Peptide 1B	Triticum urartu	116	AMP
88	XP_010680951.2	2252584717	Antimicrobial Peptide 1B	Beta vulgaris subsp. vulgaris	103	AMP
89	XP_010681204.1	731340100	Antimicrobial Peptide Ar-Amp	Beta vulgaris subsp. vulgaris	106	AMP
90	XP_009335337.2	2250639602	Antimicrobial Peptide X Precursor-Like	Pyrus x bretschneideri	373	AMP
91	XP_020200779.2	2157950426	Antimicrobial Peptide 1B	Aegilops tauschii subsp. strangulata	112	AMP
92	XP_044971107.1	2133528898	Antimicrobial Peptide 1B-Like	Hordeum vulgare subsp. vulgare	108	AMP
93	XP_044335368.1	2123697102	Antimicrobial Peptide 1B	Triticum aestivum	112	AMP
94	XP_044327128.1	2123671154	Antimicrobial Peptide 1B-Like	Triticum aestivum	117	AMP
95	XP_044321251.1	2123651886	Antimicrobial Peptide 1B-Like	Triticum aestivum	117	AMP
96	XP_044454416.1	2123629380	Antimicrobial Peptide 1B-Like	Triticum aestivum	116	AMP
97	XP_042487984.1	2070705415	Antimicrobial Peptide 1	Macadamia integrifolia	102	AMP
98	XP_042487763.1	2070704979	Antimicrobial Peptide 1	Macadamia integrifolia	102	AMP
99	KAG5238418.1	2015341542	Vicilin Antimicrobial Peptide	Salix suchowensis	487	AMP
100	KAG5236571.1	2015339577	Vicilin Antimicrobial Peptide	Salix suchowensis	262	AMP
101	KAF3779250.1	1826725871	Antimicrobial Peptide 1	Nymphaea thermarum	110	AMP
102	KAF3774798.1	1826720900	Antimicrobial Peptide 2	Nymphaea thermarum	110	AMP
103	KAF3771912.1	1826717036	Antimicrobial Peptide 3	Nymphaea thermarum	103	AMP
104	KAF3771816.1	1826716848	Antimicrobial Peptide 4	Nymphaea thermarum	103	AMP
105	KAF3656180.1	1824397602	Antimicrobial Peptide 5	Capsicum annuum	84	AMP
106	KAF3622816.1	1824350322	Antimicrobial Peptide 6	Capsicum annuum	84	AMP
107	QHO47125.1	1800387403	Antimicrobial Peptide Mbp-1 Related (Lem1)	Arachis hypogaea	117	AMP
108	QHN87020.1	1800326544	Antimicrobial Peptide Mbp-1 Related (Lem1)	Arachis hypogaea	133	AMP
109	KAE8778062.1	1779367782	Wamp-3.1, Antimicrobial Peptide	Hordeum vulgare	113	AMP
110	KAE8768193.1	1779357912	Antimicrobial Peptide 1-Like	Hordeum vulgare	102	AMP
111	KAB2599662.1	1759355684	Antimicrobial Peptide X Precursor-Like	Pyrus ussuriensis x Pyrus communis	88	AMP
112	XP_028964802.1	1632217806	Antimicrobial Peptide D1-Like	Malus domestica	84	AMP
113	RLM78804.1	1492209821	Antimicrobial Peptide Mbp-1 Precursor	Panicum miliaceum	241	AMP
114	XP_026397348.1	1484812435	Antimicrobial Peptide 1-Like	Papaver somniferum	103	AMP
115	XP_026397343.1	1484812425	Antimicrobial Peptide 1-Like	Papaver somniferum	103	AMP
116	XP_026397340.1	1484812419	Antimicrobial Peptide 1-Like	Papaver somniferum	103	AMP
117	XP_026397337.1	1484812415	Antimicrobial Peptide 1-Like	Papaver somniferum	103	AMP
118	XP_026397336.1	1484812412	Antimicrobial Peptide 1-Like	Papaver somniferum	103	AMP
119	XP_026459954.1	1484759756	Antimicrobial Peptide 1-Like	Papaver somniferum	103	AMP
120	XP_026458495.1	1484757158	Antimicrobial Peptide 1-Like	Papaver somniferum	103	AMP
121	XP_026452396.1	1484742031	Antimicrobial Peptide 1-Like	Papaver somniferum	103	AMP
122	XP_026439046.1	1484682022	Antimicrobial Peptide 1-Like	Papaver somniferum	103	AMP
123	XP_026438854.1	1484681548	Antimicrobial Peptide 1-Like	Papaver somniferum	108	AMP
124	XP_026443523.1	1484664623	Antimicrobial Peptide 1-Like	Papaver somniferum	103	AMP
125	XP_026443522.1	1484664621	Antimicrobial Peptide 1-Like	Papaver somniferum	103	AMP
126	XP_026441529.1	1484656197	Antimicrobial Peptide 1-Like	Papaver somniferum	110	AMP
127	XP_026441528.1	1484656195	Antimicrobial Peptide 1-Like	Papaver somniferum	131	AMP
128	XP_026441518.1	1484656177	Antimicrobial Peptide 1-Like	Papaver somniferum	103	AMP
129	XP_026441517.1	1484656175	Antimicrobial Peptide 1-Like	Papaver somniferum	103	AMP
130	XP_026441516.1	1484656173	Antimicrobial Peptide 1-Like	Papaver somniferum	103	AMP
131	XP_026441515.1	1484656171	Antimicrobial Peptide 1-Like	Papaver somniferum	103	AMP
132	XP_026441514.1	1484656169	Antimicrobial Peptide 1-Like	Papaver somniferum	103	AMP
133	XP_026441513.1	1484656167	Antimicrobial Peptide 1-Like	Papaver somniferum	103	AMP
134	XP_026441512.1	1484656165	Antimicrobial Peptide 1-Like	Papaver somniferum	101	AMP
135	XP_026441509.1	1484656159	Antimicrobial Peptide 1-Like	Papaver somniferum	103	AMP
136	XP_026441508.1	1484656157	Antimicrobial Peptide 1-Like	Papaver somniferum	103	AMP
137	XP_026432372.1	1484652290	Antimicrobial Peptide 1-Like	Papaver somniferum	103	AMP
138	XP_026432371.1	1484652288	Antimicrobial Peptide 1-Like	Papaver somniferum	103	AMP
139	XP_026431927.1	1484651275	Antimicrobial Peptide 1-Like	Papaver somniferum	110	AMP
140	XP_026431919.1	1484651261	Antimicrobial Peptide 1-Like	Papaver somniferum	103	AMP
141	XP_025825396.1	1435177350	Antimicrobial Peptide 1-Like	Panicum hallii	107	AMP
142	PWZ38613.1	1394894359	Antimicrobial Peptide 1	Zea mays	117	AMP
143	XP_002982942.2	1376962455	Antimicrobial Peptide 1	Selaginella moellendorffii	101	AMP
144	XP_002982940.2	1376962174	Antimicrobial Peptide 1	Selaginella moellendorffii	113	AMP
145	XP_002982941.2	1376962121	Antimicrobial Peptide 1	Selaginella moellendorffii	101	AMP
146	XP_002982944.2	1376961685	Antimicrobial Peptide 1	Selaginella moellendorffii	101	AMP
147	XP_002982946.2	1376961682	Antimicrobial Peptide 1	Selaginella moellendorffii	101	AMP
148	XP_002982947.2	1376961679	Antimicrobial Peptide 1	Selaginella moellendorffii	101	AMP
149	XP_002981961.2	1376958378	Antimicrobial Peptide 1	Selaginella moellendorffii	101	AMP
150	XP_002981963.2	1376958314	Antimicrobial Peptide 1	Selaginella moellendorffii	101	AMP
151	XP_002981967.2	1376958206	Antimicrobial Peptide 1	Selaginella moellendorffii	101	AMP
152	XP_002981870.2	1376958113	Antimicrobial Peptide 1	Selaginella moellendorffii	101	AMP
153	XP_002981966.1	302800417	Antimicrobial Peptide 1	Selaginella moellendorffii	101	AMP
154	XP_002981965.1	302800415	Antimicrobial Peptide 1	Selaginella moellendorffii	101	AMP
155	XP_002981964.1	302800413	Antimicrobial Peptide 1	Selaginella moellendorffii	101	AMP
156	PSS14603.1	1371518470	Antimicrobial Peptide 2D Like	Actinidia chinensis var. chinensis	305	AMP
157	PSR94812.1	1371498492	Antimicrobial Peptide 2D Like	Actinidia chinensis var. chinensis	509	AMP
158	XP_010227230.1	721697104	Antimicrobial Peptide 1	Brachypodium distachyon	137	AMP
159	PHT94089.1	1271105456	Antimicrobial Peptide 1	Capsicum annuum	84	AMP
160	XP_021747568.1	1219167907	Antimicrobial Peptide X Precursor-Like	Chenopodium quinoa	462	AMP
161	XP_021717953.1	1219109422	Antimicrobial Peptide 2-Like	Chenopodium quinoa	129	AMP
162	XP_021716874.1	1219107222	Antimicrobial Peptide X Precursor-Like	Chenopodium quinoa	401	AMP
163	XP_002446989.1	242074106	Antimicrobial Peptide 1	Sorghum bicolor	116	AMP
164	XP_002446987.1	242074102	Antimicrobial Peptide 1	Sorghum bicolor	112	AMP
165	AQK58431.1	1142694505	Antimicrobial Peptide Mbp-1	Zea mays	393	AMP
166	JAT67424.1	1063058534	Antimicrobial Peptide 1, Partial	Anthurium amnicola	132	AMP
167	JAT65082.1	1063053850	Antimicrobial Peptide 1, Partial	Anthurium amnicola	134	AMP
168	JAT63424.1	1063050534	Antimicrobial Peptide 1, Partial	Anthurium amnicola	124	AMP
169	JAT61432.1	1063046550	Antimicrobial Peptide 1	Anthurium amnicola	117	AMP
170	JAT59069.1	1063041824	Antimicrobial Peptide 1, Partial	Anthurium amnicola	136	AMP
171	JAT56880.1	1063037446	Antimicrobial Peptide 1, Partial	Anthurium amnicola	123	AMP
172	JAT54137.1	1063031960	Antimicrobial Peptide 1, Partial	Anthurium amnicola	144	AMP
173	JAT54023.1	1063031732	Antimicrobial Peptide 1	Anthurium amnicola	113	AMP
174	JAT53784.1	1063031254	Antimicrobial Peptide 1, Partial	Anthurium amnicola	129	AMP
175	JAT51586.1	1063026858	Antimicrobial Peptide 1, Partial	Anthurium amnicola	144	AMP
176	JAT46057.1	1063015800	Antimicrobial Peptide 1	Anthurium amnicola	108	AMP
177	JAT45029.1	1063013744	Antimicrobial Peptide 1	Anthurium amnicola	136	AMP
178	JAT43150.1	1063009985	Antimicrobial Peptide 1, Partial	Anthurium amnicola	156	AMP
179	AAN60445.1	24417715	Antimicrobial Defensin Peptide Drr230-C, Partial	Pisum sativum	60	AMP
180	KEH23507.1	657378964	Antimicrobial Peptide Mbp-1 Related (Lem1)	Medicago truncatula	84	AMP
181	KEH23506.1	657378963	Antimicrobial Peptide Mbp-1 Related (Lem1)	Medicago truncatula	84	AMP
182	CCD30741.1	377823545	Wamp-3.1, Antimicrobial Peptide	Triticum aestivum	116	AMP
183	CCD30740.1	377823543	Wamp-1, Antimicrobial Peptide	Triticum aestivum	112	AMP
184	CCD30739.1	377823541	Wamp-1, Antimicrobial Peptide	Aegilops tauschii	116	AMP
185	CCD30738.1	377823539	Wamp-4, Antimicrobial Peptide	Aegilops speltoides	116	AMP
186	CCD30737.1	377823537	Wamp-3, Antimicrobial Peptide	Triticum kiharae	111	AMP
187	CCD30736.1	377823535	Wamp-2, Antimicrobial Peptide	Triticum kiharae	117	AMP
188	CCD30735.1	377823533	Wamp-1, Antimicrobial Peptide	Triticum kiharae	116	AMP
189	AAP35270.1	30844170	Hevein-Like Antimicrobial Peptide	Euonymus europaeus	305	AMP
190	AAP35269.1	30844168	Hevein-Like Antimicrobial Peptide	Euonymus europaeus	320	AMP
191	ACC91329.1	186702035	Antimicrobial Peptide Snakin	Capsicum annuum	104	AMP
192	P85966.2	1476413325	Antimicrobial Peptide 1B	Triticum kiharae	116	AMP
193	AAB34973.1	1049481	Defensin Dm-Amp2=Cysteine-Rich Antimicrobial Protein	Dahlia merckii, seeds, Peptide Partial, 20 aa	20	AMP
194	AAB34972.1	1049480	Defensin Dm-Amp1=Cysteine-Rich Antimicrobial Protein	Dahlia merckii, seeds, Peptide, 50 aa	50	AMP
195	AAB34971.1	1049479	Defensin Ct-Amp1=Cysteine-Rich Antimicrobial Protein	Clitoria ternatea, seeds, Peptide, 49 aa	49	AMP
196	AAB34970.1	1049478	Defensin Ah-Amp1=Cysteine-Rich Antimicrobial Protein	Aesculus hippocastanum, seeds, Peptide, 50 aa	50	AMP
197	O24006.1	3121743	Antimicrobial Peptides	Impatiens balsamina	333	AMP
198	E1UYT9.1	1373045307	Antimicrobial Peptide 1	Stellaria media	167	AMP
199	E1UYU0.1	1373045308	Antimicrobial Peptide 2	Stellaria media	163	AMP
200	P86521.2	1476413324	Antimicrobial Peptide 1B	Leymus arenarius	44	AMP
201	P27275.2	1703289	Antimicrobial Peptide 2	Amaranthus caudatus	86	AMP
202	U4N938.1	613779808	Antimicrobial Peptide X Precursor	Stellaria media	478	AMP
203	P80915.1	3121752	Antimicrobial Peptide 1	Macadamia integrifolia	102	AMP
204	C0HL83.1	1373045310	Antimicrobial Peptide D2	Stellaria media	81	AMP
205	C0HL82.1	1373045309	Antimicrobial Peptide D1	Stellaria media	81	AMP
206	B3EWQ3.1	408387563	Antimicrobial Peptide 3	Taraxacum officinale	42	AMP
207	B3EWQ2.1	408387562	Antimicrobial Peptide 2	Taraxacum officinale	44	AMP
208	B3EWQ1.1	408387560	Antimicrobial Peptide 1	Taraxacum officinale	38	AMP
209	P0DKH8.1	745997997	Antimicrobial Peptide 2	Fagopyrum esculentum	40	AMP
210	P0DKH7.1	745997996	Antimicrobial Peptide 1	Fagopyrum esculentum	40	AMP
211	P83880.2	224471818	Antimicrobial Peptide 1	Pinus monticola	105	AMP
212	Q5I2B2.1	75284710	Antimicrobial Peptide Ar-Amp	Amaranthus retroflexus	89	AMP
213	P81418.1	6226952	Antimicrobial Peptide 1	Phytolacca americana	65	AMP
214	P25404.2	1703274	Antimicrobial Peptide 2	Mirabilis jalapa	63	AMP
215	P25403.4	1703271	Antimicrobial Peptide 1	Mirabilis jalapa	61	AMP
216	P28794.1	126793	Antimicrobial Peptide Mbp-1	Zea mays	33	AMP
217	P86705.1	308191394	Antimicrobial Peptide 1	Cocos nucifera	9 a	AMP
218	P86707.1	308191396	Antimicrobial Peptide 3	Cocos nucifera	8 a	AMP
219	P86706.1	308191395	Antimicrobial Peptide 2	Cocos nucifera	11	AMP
220	C0HJU5.1	939319566	Antimicrobial Peptide 3	Stellaria media	35	AMP
221	O81338.1	6225049	Antimicrobial Peptide 1	Mesembryanthemum crystallinum	64	AMP
222	P85484.1	170652817	Antimicrobial Peptide 1	Pinus halepensis	15	AMP
223	P81573.1	26393028	Defensin D7	Spinacia oleracea	38	AMP
224	P81572.1	26393026	Defensin D1	Spinacia oleracea	22	AMP
225	P81571.1	26393023	Defensin D2	Spinacia oleracea	52	AMP
226	P81570.1	26393021	Defensin D3	Spinacia oleracea	25	AMP
227	P81569.1	26393019	Defensin D4	Spinacia oleracea	23	AMP
228	P81568.1	26393016	Defensin D5	Spinacia oleracea	24	AMP
229	P81567.1	26393014	Defensin D6	Spinacia oleracea	24	AMP
230	B3EWE7.1	380876850	Anticancerous Peptide 1	Cycas revoluta	9 a	AMP
231	B3EWE8.1	380876853	Antifungal Peptide 1	Trapa natans	11	AMP
232	C0HLV5.1	2055117568	Morintide Mo6	Moringa oleifera	28	AMP
233	C0HLV4.1	2055117567	Morintide Mo5	Moringa oleifera	27	AMP
234	C0HLV3.1	2055117566	Morintide Mo4	Moringa oleifera	26	AMP
235	C0HLN3.1	1835922595	Morintide Mo3	Moringa oleifera	31	AMP
236	P83597.1	32363161	Antifungal Peptide 2	Eucommia ulmoides	41	AMP
237	P83596.1	32363160	Antifungal Peptide 1	Eucommia ulmoides	41	AMP
238	P81930.2	20139323	Defensin-2	Pisum sativum	47	AMP
239	P81929.2	20139322	Defensin-1	Pisum sativum	46	AMP
240	XP_015615526.1	1002304331	Antimicrobial Peptides	Oryza sativa Japonica Group	392	AMP
241	XP_022685044.1	1256639968	Antimicrobial Peptides	Setaria italica	311	AMP
242	XP_037462577.1	1931403728	Antimicrobial Peptides-Like	Triticum dicoccoides	238	AMP
243	XP_022685266.1	1256657813	Antimicrobial Peptides	Setaria italica	393	AMP
244	XP_021316825.1	1205958667	Antimicrobial Peptides Isoform X3	Sorghum bicolor	380	AMP
245	XP_021316824.1	1205958665	Antimicrobial Peptides Isoform X2	Sorghum bicolor	413	AMP
246	7M3U_A	2021359005	Chain A, Paws-Derived Peptide Pdp-24	Zinnia haageana	27	AMP
247	7CKE_A	2046389341	Chain A, Nodule Cysteine-Rich (Ncr) Secreted Peptide	Medicago truncatula	39	AMP
248	7CKD_A	2046389340	Chain A, Nodule Cysteine-Rich (Ncr) Secreted Peptide	Medicago truncatula	39	AMP
249	XP_002449751.1	242068949	Antimicrobial Peptides Isoform X1	Sorghum bicolor	446	AMP
250	AAB22103.1	299190	Ac-Amp1=Antimicrobial Peptide	Amaranthus caudatus, seeds, Peptide, 29 aa	29	AMP
251	AAB22102.1	299189	Ac-Amp2=Antimicrobial Peptide	Amaranthus caudatus, seeds, Peptide, 30 aa	30	AMP
252	AAB23306.1	255695	Mbp-1=Small, Acid-Soluble, Basic Anti-Microbial Peptide	Zea mays=maize, inbred B73, seeds, Peptide, 33 aa	33	AMP
253	AAD34639.1	4960199	Antimicrobial Protein Precursor	Amaranthus hypochondriacus	86	AMP
254	2M6A_A	605603255	Chain A, Predicted Protein	Hordeum vulgare subsp. vulgare	28	AMP
255	8GVN_A	2327536901	Chain A, Trp-Leu-Arg-Arg-Ile-Lys-Ala-Trp-Leu-Arg-Arg-Ile-Lys-Ala	Illicium anisatum	14	AMP
256	C0HKQ4.1	1239396265	Peptide Tohyp2	Taraxacum officinale	35	AMP
257	P56879.2	17433721	Circulin-B	Chassalia parviflora	31	AMP
258	P56871.2	17433719	Circulin-A	Chassalia parviflora	30	AMP
259	P56872.2	17433720	Cyclopsychotride-A	Psychotria longipes	31	AMP
260	C0HJI0.1	1210274808	Thionin Nsw2	Nigella sativa	35	AMP
261	C0HJH9.1	1210274807	Thionin Nsw1	Nigella sativa	35	AMP
262	Q93X17.1	75249332	Snakin-2	Solanum tuberosum	104	AMP
263	P56254.3	17433718	Kalata-B1	Oldenlandia affinis	124	AMP
264	2N1S_A	1041576202	Chain A, Amp-2	Stellaria media	30	AMP
265	5LM0_A	1752310216	Chain A, L-2	Triticum kiharae	28	AMP
266	2KUS_A	325053829	Chain A, Sm-Amp-1.1A	Stellaria media	35	AMP
267	Q948Z4.1	75164757	Snakin-1	Solanum tuberosum	88	AMP
268	P84868.1	109894868	Defensin-Like Protein	Vigna unguiculata subsp. sesquipedalis	10	AMP
269	6NOM_A	1729921888	Chain A, Defensin-2	Pisum sativum	47	AMP
270	A4L7R7.1	292630693	Defensin-1	Pinus sylvestri	83	AMP
271	P0CAY8.1	254772792	Defensin-Like Protein 292	Arabidopsis thaliana	71	AMP
272	Q0WN71.1	122175289	Defensin-Like Protein 123	Arabidopsis thaliana	64	AMP
273	G1CWH0.2	1209747919	Cliotide T1	Clitoria ternatea	95	AMP
274	G1CWH3.1	1209747911	Cliotide T4	Clitoria ternatea	123	AMP
275	C0HKH6.1	1209747876	Chassatide C11	Chassalia chartacea	28	AMP
276	I0B6F5.1	1209747844	Chassatide C8	Chassalia chartacea	75	AMP
277	I0B6F4.1	1209747842	Chassatide C7	Chassalia chartacea	64	AMP
278	C0HJS7.1	1035996263	Cliotide T20	Clitoria ternatea	30	AMP
279	C0HJS6.1	1035996258	Cliotide T19	Clitoria ternatea	30	AMP
280	C0HJS3.1	1035996249	Cliotide T16	Clitoria ternatea	30	AMP
281	C0HJS2.1	1035996244	Cliotide T15	Clitoria ternatea	29	AMP
282	P86930.1	353558676	Kunitz-Type Serine Protease Inhibitor 1	Xanthosoma sagittifolium	19	AMP
283	P86973.1	347602389	Defensin D2	Nigella sativa	50	AMP
284	P86972.1	347602388	Defensin D1	Nigella sativa	50	AMP
285	P85278.2	212286587	Turmerin	Curcuma longa	85	AMP
286	P84785.1	90183454	Defensin-Like Protein	Phaseolus coccineus	10	AMP
287	P83986.1	68053347	Cicerarin	Cicer arietinum	20	AMP
288	P84200.1	55583845	Gymnin	Gymnocladus chinensis	10	AMP
289	P84158.1	52782770	Cucurmoschin	Cucurbita maxima	19	AMP
290	P84071.1	51315827	Ascalin	Allium cepa var. aggregatum	7 a	AMP
291	7PVB_A	2160701895	Chain A, Viscotoxin-A3	Viscum album	46	AMP
292	2LJ7_A	404312728	Chain A, Defensin Lc-Def	Lens culinaris subsp. culinaris	47	AMP
293	7C31_B	1905004823	Chain B, Knot1 Domain-Containing Protein	Vitis vinifera (wine grape)	47	AMP
294	7C31_A	1905004822	Chain A, Knot1 Domain-Containing Protein	Vitis vinifera	47	AMP
295	KAF0896714.1	1796512284	Hypothetical Protein E2562_027057	Oryza meyeriana var. granulata	471	AMP
296	A4L7R8.1	292630692	Defensin-2	Pinus sylvestris	83	AMP
297	P0CAY3.1	254772588	Putative Pseudogene: Recname: Full=Putative Defensin-Like Protein 105	Arabidopsis thaliana	38	AMP
298	P0CAY1.1	254767751	Putative Pseudogene: Recname: Full=Putative Defensin-Like Protein 42	Arabidopsis thaliana	73	AMP
299	P0CAY2.1	254767750	Putative Pseudogene: Recname: Full=Putative Defensin-Like Protein 53	Arabidopsis thaliana	53	AMP
300	Q3E8B0.1	122214005	Putative Pseudogene: Recname: Full=Defensin-Like Protein 41	Arabidopsis thaliana	64	AMP
301	Q2V3W5.1	122209461	Putative Pseudogene: Recname: Full=Defensin-Like Protein 302	Arabidopsis thaliana	57	AMP
302	Q2V3R5.1	122209421	Putative Pseudogene: Recname: Full=Putative Defensin-Like Protein 315	Arabidopsis thaliana	88	AMP
303	Q2V2S9.1	122209153	Putative Pseudogene: Recname: Full=Putative Defensin-Like Protein 72	Arabidopsis thaliana	61	AMP
304	P83960.1	50401829	Alpha-Benincasin	Benincasa hispida	27	AMP
305	Q8H6Q1.1	44887846	Floral Defensin-Like Protein 1	Petunia x hybrida	103	AMP
306	Q8H6Q0.1	44887845	Floral Defensin-Like Protein 2	Petunia x hybrida	101	AMP
307	A0A1S6EK92.1	1835922594	Morintide Mo2	Moringa oleifera	79	AMP
308	A0A1S6EK91.1	1835922593	Morintide Mo1	Moringa oleifera	79	AMP
309	B3EWF0.1	380876852	Antifungal Protein 1	Passiflora alata	31	AMP
310	P86971.1	347602429	Trypsin Inhibitor	Passiflora alata	86	AMP
311	P86920.1	338817642	Antifungal Protein 1	Arachis hypogaea	15	AMP
312	P84967.1	147641217	Defensin Tk-Amp-D6	Triticum kiharae	46	AMP
313	P84969.1	147641216	Defensin Tk-Amp-D6.1	Triticum kiharae	46	AMP
314	P84966.1	147641211	Defensin Tk-Amp-D5	Triticum kiharae	46	AMP
315	P84971.1	147641206	Defensin Tk-Amp-D4	Triticum kiharae	45	AMP
316	P84970.1	147641199	Defensin Tk-Amp-D3	Triticum kiharae	45	AMP
317	P84968.1	147641194	Defensin Tk-Amp-D2	Triticum kiharae	49	AMP
318	P84964.1	147641186	Defensin Tm-Amp-D1.2	Triticum monococcum	49	AMP
319	P84965.1	147641183	Defensin Tk-Amp-D1.1	Triticum kiharae	47	AMP
320	P84884.1	110832736	Antifungal Protein 1	Passiflora edulis	25	AMP
321	P93680.2	75279907	Endochitinase	Persea americana	326	AMP
322	P83987.1	68053357	Cicerin	Cicer arietinum	20	AMP
323	P84073.1	51316202	Ribosome-Inactivating Protein Luffacylin	Luffa aegyptiaca	14	AMP
324	P83988.1	50401824	Arietin	Cicer arietinum	20	AMP
325	Q8GTM0.1	44887844	Flower-Specific Defensin	Nicotiana alata	105	AMP
326	P83187.1	26391709	Beta-Basrubin	Basella alba	16	AMP
327	P83186.1	26391707	Alpha-Basrubrin	Basella alba	20	AMP
328	Q43413.1	18202534	Defensin J1-1	Capsicum annuum	75	AMP
329	O65740.1	17373811	Defensin J1-2	Capsicum annuum	74	AMP
330	7KPD_A	1995041514	Chain A, Acyclotide Ribe 31	Rinorea bengalensis	29	AMP
331	TKW01339.1	1645883044	Hypothetical Protein Sevir_8G173266V2	Setaria viridis	364	AMP
332	6DMZ_A	1653016987	Chain A, Flower-Specific Gamma-Thionin	Zea mays	47	AMP
333	KAF0895015.1	1796510585	Hypothetical Protein E2562_005002	Oryza meyeriana var. granulata	267	AMP
334	KAE8794857.1	1779384577	Hypothetical Protein D1007_30423	Hordeum vulgare	312	AMP
335	KAB8115685.1	1768456614	Hypothetical Protein Ee612_056350, Partial	Oryza sativa	229	AMP
336	VAH22463.1	1572583585	Unnamed Protein Product	Triticum turgidum subsp. durum	219	AMP
337	BAT14612.1	937939699	Os11G0582400	Oryza sativa Japonica Group	392	AMP
338	EEE52377.1	222616245	Hypothetical Protein Osj_34455	Oryza sativa Japonica Group	392	AMP
339	EEE52346.1	222616214	Hypothetical Protein Osj_34385	Oryza sativa Japonica Group	246	AMP
340	EAY81437.1	125534889	Hypothetical Protein Osi_36607	Oryza sativa Indica Group	392	AMP
341	BAF28520.1	113645379	Os11G0582400	Oryza sativa Japonica Group	392	AMP
342	ABA94556.1	77551759	Expressed Protein	Oryza sativa Japonica Group	392	AMP
343	ABC74439.1	85699976	Differentiation Embryo Protein 31	Oryza sativa Indica Group	392	AMP
344	AAP47203.1	31324259	Embryo-Specific Protein	Oryza sativa Japonica Group	392	AMP
345	BAG98382.1	215766154	Unnamed Protein Product	Oryza sativa Japonica Group	392	AMP
346	BAG93280.1	215706424	Unnamed Protein Product	Oryza sativa Japonica Group	392	AMP
347	ACA50512.1	169244477	Embryo-Specific Protein	Oryza sativa Japonica Group	392	AMP
348	P04347.1	121280	Glycinin G5	Glycine max	516	AMP
349	6U6G_A	1760627725	Chain A, Putative Late Nodulin	Medicago truncatula	36	AMP
350	TKW01355.1	1645883060	Hypothetical Protein Sevir_8G174000V2	Setaria viridis	404	AMP
351	RCV38702.1	1433434519	Hypothetical Protein Setit_8G163500V2	Setaria italica	404	AMP
352	RCV38683.1	1433434500	Hypothetical Protein Setit_8G162300V2	Setaria italica	230	AMP
353	AFQ40016.1	402240211	Snakin-1	Solanum nigrum	88	AMP
354	AFQ40015.1	402240209	Snakin-1	Solanum bulbocastanum	88	AMP
355	AFQ40014.1	402240207	Snakin-1	Solanum palustre	88	AMP
356	AFQ40013.1	402240205	Snakin-1	Solanum bulbocastanum	88	AMP
357	AFQ40012.1	402240203	Snakin-1	Solanum lycopersicum	88	AMP
358	AFQ40011.1	402240201	Snakin-1	Nicotiana tabacum	88	AMP
359	AFQ40010.1	402240199	Snakin-1	Petunia x hybrida	88	AMP
360	AFQ40009.1	402240197	Snakin-1	Solanum nigrum	88	AMP
361	AFQ40008.1	402240195	Snakin-1	Capsicum annuum	88	AMP
362	AFQ40007.1	402240193	Snakin-2	Solanum chacoense	104	AMP
363	AFQ40006.1	402240191	Snakin-2	Solanum lycopersicum	104	AMP
364	AFQ40005.1	402240189	Snakin-2	Solanum bulbocastanum	104	AMP
365	AFQ40004.1	402240187	Snakin-2	Solanum palustre	104	AMP
366	BAK04735.1	326529577	Predicted Protein	Hordeum vulgare subsp. vulgare	235	AMP
367	AAD10370.1	4096175	Early Embryogenesis Protein	Oryza sativa Japonica Group	402	AMP
368	AAD02494.1	4105681	Unknown	Oryza sativa	393	AMP
369	2JWM_A	169791651	Chain A, Kalata-B7	Oldenlandia affinis	29	AMP
370	1ZNU_A	1806062382	Chain A, Kalata B1	Oldenlandia affinis	29	AMP
371	P02858.2	1679376136	Glycinin G4	Glycine max	563	AMP
372	P11828.1	121278	Glycinin G3	Glycine max	481	AMP
373	P04405.2	121277	Glycinin G2	Glycine max	485	AMP
374	P04776.2	121276	Glycinin G1	Glycine max	495	AMP
375	7MMY_B	2038649362	Chain B, Pdp-23	Zinnia elegans	28	AMP
376	7MMY_A	2038649361	Chain A, Pdp-23	Zinnia elegans	28	AMP
377	NP_001275092.1	568214339	Snakin-2 Precursor	Solanum tuberosum	104	AMP
378	KAF7047383.1	1894579854	Hypothetical Protein Cfc21_056319, Partial	Triticum aestivum	195	AMP
379	KAF6997394.1	1894526360	Hypothetical Protein Cfc21_013614	Triticum aestivum	144	AMP
380	NP_001144950.1	226528908	Uncharacterized Protein Loc100278086 Precursor	Zea mays	129	AMP
381	KAE8795621.1	1779385341	Hypothetical Protein D1007_29510	Hordeum vulgare	237	AMP
382	TKW01551.1	1645883256	Hypothetical Protein Sevir_8G188400V2	Setaria viridis	223	AMP
383	VAI01317.1	1572662441	Unnamed Protein Product	Triticum turgidum subsp. durum	197	AMP
384	VAI01314.1	1572662438	Unnamed Protein Product	Triticum turgidum subsp. durum	199	AMP
385	NP_001307142.1	995970146	Snakin-2 Precursor	Solanum lycopersicum	104	AMP
386	RCV38901.1	1433434718	Hypothetical Protein Setit_8G179400V2	Setaria italica	223	AMP
387	ABL74292.1	119392328	Snakin 2, Partial	Solanum tuberosum	94	AMP
388	EMS62797.1	474344143	Hypothetical Protein Triur3_07442	Triticum urartu	195	AMP
389	AFQ40023.1	402240225	Snakin-2	Solanum nigrum	104	AMP
390	AFQ40022.1	402240223	Snakin-2	Solanum nigrum	104	AMP
391	AFQ40021.1	402240221	Snakin-2	Solanum chacoense	104	AMP
392	AFQ40020.1	402240219	Snakin-2	Nicotiana tabacum	104	AMP
393	AFQ40019.1	402240217	Snakin-2	Petunia x hybrida	104	AMP
394	AFQ40018.1	402240215	Snakin-2	Solanum nigrum	104	AMP
395	AFQ40017.1	402240213	Snakin-2	Capsicum annuum	104	AMP
396	AFQ40003.1	402240185	Snakin-1	Solanum chacoense	88	AMP
397	ADK36631.1	300827243	Defensin-Like Protein, Partial	Solanum lycopersicum var. cerasiforme	48	AMP
398	AEE98996.1	332715320	Snakin-2	Solanum tuberosum	104	AMP
399	ACZ04322.1	268373738	Snakin-1	Solanum tuberosum	88	AMP
400	ACF74552.2	308535466	Snakin-2	Solanum tuberosum	104	AMP
401	ACF74551.2	308535465	Snakin-2	Solanum tuberosum	104	AMP
402	ACF74550.2	308535464	Snakin-2	Solanum tuberosum	104	AMP
403	ACM07330.1	221158268	Snakin	Capsicum annuum	104	AMP
404	ACL79835.1	220067265	Snakin-1	Solanum tuberosum	88	AMP
405	ACG43992.1	195649049	Hypothetical Protein	Zea mays	129	AMP
406	ACG25243.1	195606826	Hypothetical Protein	Zea mays	131	AMP
407	ACI23374.1	207091407	Snakin-1	Solanum tuberosum	88	AMP
408	ACI23373.1	207091405	Snakin-1	Solanum tuberosum	88	AMP
409	ACI23372.1	207091403	Snakin-1	Solanum tuberosum	88	AMP
410	ACI23371.1	207091401	Snakin-1	Solanum tuberosum	88	AMP
411	CAC44011.1	14625943	Snakin2	Solanum tuberosum	104	AMP
412	CAC44012.1	14625945	Snakin2	Solanum tuberosum	104	AMP
413	E2E2P0.1	403399409	Gamma-Terpinene Synthase, Chloroplastic	Origanum vulgare	594	AMP
414	R4JQT5.2	2152672291	Gamma-Terpinene Synthase, Chloroplastic	Thymus caespititius	597	AMP
415	R4JGL8.2	2152672290	Gamma-Terpinene Synthase, Chloroplastic	Thymus caespititius	597	AMP
416	R4JND9.1	2152672181	Gamma-Terpinene Synthase, Chloroplastic	Thymus caespititius	597	AMP
417	CAA3004441.1	1916376651	Hypothetical Predicted Protein	Olea europaea subsp. europaea	201	AMP
418	CAA3004840.1	1916375970	Hypothetical Predicted Protein	Olea europaea subsp. europaea	311	AMP
419	NP_001235810.1	351725363	Glycinin G2 Precursor	Glycine max	485	AMP
420	NP_001237316.2	1199276987	Beta-Conglycinin Alpha' Subunit Precursor	Glycine max	621	AMP
421	KAF8700071.1	1930117696	Hypothetical Protein Hu200_034432	Digitaria exilis	398	AMP
422	OMP00334.1	1137239327	Binding-Protein-Dependent Transport Systems Inner Membrane Component	Corchorus capsularis	912	AMP
423	ADK36632.1	300827245	Lipid Transfer-Like Protein, Partial	Solanum lycopersicum var. cerasiforme	94	AMP
424	AAD54246.1	5852876	Vicilin Precursor, Partial	Macadamia integrifolia	625	AMP
425	AAD01518.1	4102634	Snakin-1, Partial	Solanum tuberosum	50	AMP
426	AAD54245.1	5852874	Vicilin Precursor	Macadamia integrifolia	666	AMP
427	AAD54244.1	5852872	Vicilin Precursor	Macadamia integrifolia	666	AMP
428	CAC44032.1	14627134	Snakin-1	Solanum tuberosum	88	AMP
429	CAA71842.1	2181943	Amp1	Macadamia integrifolia	102	AMP
430	A0A7G2A2Z3.1	2316836513	Non-Specific Lipid-Transfer Protein	Macadamia integrifolia	124	AMP
431	C0HLR7.1	2055117363	Legumin-Like Protein Mac I 2	Macadamia integrifolia	102	AMP
432	Q9SVE7.2	325530113	Protein Detoxification 45, Chloroplastic	Arabidopsis thaliana	560	AMP
433	Q0JEZ8.1	122234827	9-Beta-Pimara-7,15-Diene Synthase, Chloroplastic	Oryza sativa Japonica Group	842	AMP
434	Q8W4G3.1	75162471	Protein Detoxification 46, Chloroplastic	Arabidopsis thaliana	559	AMP
435	Q84K71.1	75146798	Protein Detoxification 44, Chloroplastic	Arabidopsis thaliana	521	AMP
436	Q6YSY5.1	75131278	O-Methyltransferase 1, Chloroplastic	Oryza sativa Japonica Group	357	AMP
437	Q66QH3.1	75115422	9-Beta-Pimara-7,15-Diene Synthase, Chloroplastic	Oryza sativa Japonica Group	840	AMP
438	Q945F0.1	20137881	Protein Detoxification 47, Chloroplastic	Arabidopsis thaliana	543	AMP
439	Q9SLA8.1	75266032	Enoyl-[Acyl-Carrier-Protein] Reductase [Nadh], Chloroplastic	Arabidopsis thaliana	390	AMP
440	XP_009343161.1	694431482	Heterogeneous Nuclear Ribonucleoprotein A/B Isoform X1	Pyrus x bretschneideri	361	AMP
441	URP22649.1	2247866140	Defensin	Lilium regale	74	AMP
442	URP22648.1	2247866137	Polygalacturonase Inhibiting Protein	Lilium regale	335	AMP
443	URP22647.1	2247866134	Pathogenesis-Related Protein 4	Lilium regale	143	AMP
444	A0A0H5BMX5.1	1210463285	Tuliposide B-Converting Enzyme 1, Amyloplastic	Tulipa gesneriana	440	AMP
445	R4X247.1	550540918	Probable Tuliposide A-Converting Enzyme B6, Amyloplastic	Tulipa gesneriana	374	AMP
446	R4X5P0.1	550540917	Tuliposide A-Converting Enzyme B3, Amyloplastic	Tulipa gesneriana	374	AMP
447	R4X4V6.1	550540916	Tuliposide A-Converting Enzyme B2, Amyloplastic	Tulipa gesneriana	374	AMP
448	R4X244.1	550540915	Tuliposide A-Converting Enzyme B1, Amyloplastic	Tulipa gesneriana	374	AMP
449	I4DST9.1	550540914	Tuliposide A-Converting Enzyme 2, Chloroplastic	Tulipa gesneriana	382	AMP
450	I4DST8.1	550540913	Tuliposide A-Converting Enzyme 1, Chloroplastic	Tulipa gesneriana	385	AMP
451	Q56S59.1	68052840	Phylloplanin	Nicotiana tabacum	150	AMP
452	UOV21312.1	2222703178	Ribulose-1,5-Bisphosphate Carboxylase/Oxygenase Large Subunit, Partial (Chloroplast)	Setaria verticillata	182	AMP
453	QYU73849.1	2079610641	Defensin D1, Partial	Triticum aestivum	48	AMP
454	CAG7910002.1	2067593647	Unnamed Protein Product	Brassica rapa	98	AMP
455	CAG7906050.1	2067561774	Unnamed Protein Product	Brassica rapa	84	AMP
456	CAG7893683.1	2067549399	Unnamed Protein Product	Brassica rapa	100	AMP
457	CAG7889054.1	2067544767	Unnamed Protein Product	Brassica rapa	98	AMP
458	KAG5522269.1	2028782927	Hypothetical Protein Rhgri_034451	Rhododendron griersonianum	576	AMP
459	XP_024184769.1	1365971109	Daz-Associated Protein 1	Rosa chinensis	363	AMP
460	XP_024184768.1	1365971107	Daz-Associated Protein 1	Rosa chinensis	363	AMP
461	KAG5414655.1	2019763763	Hypothetical Protein Igi04_002222	Brassica rapa subsp. trilocularis	195	AMP
462	KAG5400411.1	2019748264	Hypothetical Protein Igi04_015018	Brassica rapa subsp. trilocularis	98	AMP
463	CAF2326644.1	1997678636	Unnamed Protein Product	Brassica napus	98	AMP
464	CAF2152654.1	1997636159	Unnamed Protein Product	Brassica napus	90	AMP
465	KAG2562855.1	1981849055	Hypothetical Protein Pvap13_8Kg262500	Panicum virgatum	442	AMP
466	QPK93557.1	1939240532	Defensin	Zea mays	80	AMP
467	1K7V_B	20150708	Chain B, Agglutinin Isolectin 3	Triticum aestivum	186	AMP
468	1K7V_A	20150707	Chain A, Agglutinin Isolectin 3	Triticum aestivum	186	AMP
469	1K7U_B	20150706	Chain B, Agglutinin Isolectin 3	Triticum aestivum	186	AMP
470	1K7U_A	20150705	Chain A, Agglutinin Isolectin 3	Triticum aestivum	186	AMP
471	1K7T_B	20150704	Chain B, Agglutinin Isolectin 3	Triticum aestivum	186	AMP
472	1K7T_A	20150703	Chain A, Agglutinin Isolectin 3	Triticum aestivum	186	AMP
473	KAF8702575.1	1930120368	Hypothetical Protein Hu200_032959	Digitaria exilis	123	AMP
474	KAF8702574.1	1930120367	Hypothetical Protein Hu200_032958	Digitaria exilis	104	AMP
475	KAF8651701.1	1930067559	Hypothetical Protein Hu200_063214	Digitaria exilis	115	AMP
476	KAF8651700.1	1930067558	Hypothetical Protein Hu200_063213	Digitaria exilis	111	AMP
477	KAF8651699.1	1930067557	Hypothetical Protein Hu200_063212	Digitaria exilis	104	AMP
478	CAD6253446.1	1916562866	Unnamed Protein Product	Miscanthus lutarioriparius	357	AMP
479	CAD6256576.1	1916559536	Unnamed Protein Product	Miscanthus lutarioriparius	441	AMP
480	QOC24317.1	1908266051	Psba, Partial (Chloroplast)	Haematococcus lacustris	9 a	AMP
481	KAF7044284.1	1894576755	Hypothetical Protein Cfc21_053533	Triticum aestivum	195	AMP
482	BBN07121.1	1848385288	Hypothetical Protein Mp_4G01210	Marchantia polymorpha subsp. ruderalis	628	AMP
483	KAF2911408.1	1812538581	Hypothetical Protein Dai22_11G177800	Oryza sativa Japonica Group	291	AMP
484	QHO53745.1	1800394060	Putative Pentatricopeptide Repeat-Containing Protein	Arachis hypogaea	556	AMP
485	KAF0895019.1	1796510589	Hypothetical Protein E2562_005006	Oryza meyeriana var. granulata	94	AMP
486	XP_031097677.1	1766785833	Uncharacterized Protein Loc116001869	Ipomoea triloba	229	AMP
487	XP_031097676.1	1766785831	Uncharacterized Protein Loc116001869	Ipomoea triloba	229	AMP
488	KAB2626460.1	1759383094	Heterogeneous Nuclear Ribonucleoprotein A/B	Pyrus ussuriensis x Pyrus communis	365	AMP
489	KAB2617833.1	1759374223	Heterogeneous Nuclear Ribonucleoprotein A/B-Like	Pyrus ussuriensis x Pyrus communis	361	AMP
490	VVW89466.1	1750922402	Unnamed Protein Product, Partial	Nymphaea colorata	89	AMP
491	TYI83417.1	1730928749	Hypothetical Protein E1A91_D05G291400V1	Gossypium mustelinum	178	AMP
492	TQD92702.1	1697146976	Hypothetical Protein C1H46_021695	Malus baccata	376	AMP
493	XP_025651998.1	1431569496	Putative Pentatricopeptide Repeat-Containing Protein At1G12700, Mitochondrial	Arachis hypogaea	556	AMP
494	XP_020226628.1	1150128586	Beta-Conglycinin Beta Subunit 1	Cajanus cajan	540	AMP
495	TKW01337.1	1645883042	Hypothetical Protein Sevir_8G173200V2	Setaria viridis	131	AMP
496	XP_008340162.1	657948904	Heterogeneous Nuclear Ribonucleoprotein A/B	Malus domestica	365	AMP
497	VAI01315.1	1572662439	Unnamed Protein Product	Triticum turgidum subsp. durum	197	AMP
498	VAH38245.1	1572599356	Unnamed Protein Product	Triticum turgidum subsp. durum	224	AMP
499	RYR73039.1	1570299953	Hypothetical Protein Ahy_A02G007310	Arachis hypogaea	705	AMP
500	XP_004516540.1	502179977	Tripeptidyl-Peptidase 2-Like Isoform X3	Cicer arietinum	381	AMP
501	XP_004516539.1	502179973	Tripeptidyl-Peptidase 2-Like Isoform X2	Cicer arietinum	390	AMP
502	XP_004516538.1	502179969	Tripeptidyl-Peptidase 2-Like Isoform X1	Cicer arietinum	392	AMP
503	RCV38682.1	1433434499	Hypothetical Protein Setit_8G162200V2	Setaria italica	115	AMP
504	AWY94154.1	1418094739	Phosphoenolpyruvate Carboxylase-Related Kinase, Partial	Peltophorum dubium	467	AMP
505	AWY94153.1	1418094737	F-Box/Kelch-Repeat Protein, Partial	Peltophorum dubium	383	AMP
506	AWY94152.1	1418094735	Alpha Tubulin, Partial	Peltophorum dubium	244	AMP
507	AWY94151.1	1418094733	Protein Phosphatase 2A, Partial	Peltophorum dubium	94	AMP
508	AWY94150.1	1418094731	Actin, Partial	Peltophorum dubium	112	AMP
509	AWY94149.1	1418094729	Elongation Factor 1-Alpha, Partial	Peltophorum dubium	51	AMP
510	AWY94148.1	1418094727	Snakin-Like Protein	Peltophorum dubium	88	AMP
511	PAN22903.1	1238300270	Hypothetical Protein Pahal_4G052100	Panicum hallii	146	AMP
512	PUZ45318.1	1382759276	Hypothetical Protein Gq55_8G213000	Panicum hallii var. hallii	524	AMP
513	XP_024403722.1	1373956815	Uncharacterized Protein Loc112295918 Isoform X1	Physcomitrium patens	167	AMP
514	PRQ47990.1	1358173515	Putative Nucleotide-Binding Alpha-Beta Plait Domain-Containing Protein	Rosa chinensis	363	AMP
515	GAQ90729.1	971507498	Hypothetical Protein Kfl_006770210	Klebsormidium nitens	857	AMP
516	OUS44754.1	1199289640	Oligopeptide Abc Transporter, Partial	Ostreococcus tauri	309	AMP
517	EES08739.1	241935594	Hypothetical Protein Sorbi_3005G165700	Sorghum bicolor	446	AMP
518	XP_011071910.1	747051641	Uncharacterized Protein Loc105157246 Isoform X6	Sesamum indicum	216	AMP
519	EFJ39145.1	300254332	Hypothetical Protein Volcadraft_101312, Partial	Volvox carteri f. nagariensis	565	AMP
520	ACZ51236.1	269854044	Vicilin, Partial	Centrosema virginianum	249	AMP
521	EEF24903.1	223516200	Conserved Hypothetical Protein, Partial	Ricinus communis	165	AMP
522	XP_016489229.1	1025272821	Predicted: Phylloplanin	Nicotiana tabacum	150	AMP
523	KYP62529.1	1012351340	Dnaj Isogeny Subfamily C Member 14	Cajanus cajan	717	AMP
524	EMS59180.1	474219395	Hypothetical Protein Triur3_01251	Triticum urartu	417	AMP
525	XP_011464086.1	764514084	Predicted: Daz-Associated Protein 1	Fragaria vesca subsp. vesca	364	AMP
526	XP_011464085.1	764514079	Predicted: Daz-Associated Protein 1	Fragaria vesca subsp. vesca	364	AMP
527	XP_004288032.1	470103201	Predicted: Daz-Associated Protein 1	Fragaria vesca subsp. vesca	364	AMP
528	XP_009758395.1	698523178	Predicted: Phylloplanin	Nicotiana sylvestris	150	AMP
529	XP_009758394.1	698523176	Predicted: Phylloplanin	Nicotiana sylvestris	150	AMP
530	XP_009792258.1	698429935	Predicted: Phylloplanin-Like	Nicotiana sylvestris	150	AMP
531	AGI97142.1	478414766	Cyclotide C, Partial	Viola odorata	102	AMP
532	AGC92009.1	443427631	Snakin	Persea americana var. drymifolia	105	AMP
533	AFJ54172.1	387158426	Snakin-1	Medicago sativa	91	AMP
534	ADR32106.1	313105492	Snakin-2 Precursor	Solanum lycopersicum	104	AMP
535	CCD30734.1	377823531	Wamp-2	Triticum kiharae	117	AMP
536	CCD30733.1	377823529	Wamp-1	Triticum kiharae	116	AMP
537	ABQ42625.1	146742176	Snakin-1	Solanum commersonii	88	AMP
538	ABQ42624.1	146742174	Snakin-1	Solanum tuberosum	88	AMP
539	ABQ42623.1	146742172	Snakin-1	Solanum chacoense	88	AMP
540	ABQ42622.1	146742170	Snakin-1	Solanum chacoense	88	AMP
541	ABQ42621.1	146742168	Snakin-1	Solanum bulbocastanum	88	AMP
542	ADD51188.1	290578587	Phase Change-Related Protein	Vitis cinerea var. helleri x Vitis riparia	92	AMP
543	ACY72566.1	264683462	Defensin	Zea mays	111	AMP
544	XP_002959790.1	302857097	Hypothetical Protein Volcadraft_101312, Partial	Volvox carteri f. nagariensis	565	AMP
545	AAC05129.1	2935456	Anti-Fungal Protein Precursor	Phytolacca americana	65	AMP
546	ABK58708.1	117956280	Anti-Microbial Protein 2	Amaranthus tricolor	86	AMP
547	ABK58707.1	117956278	Anti-Microbial Protein 2	Amaranthus retroflexus	86	AMP
548	ABK58706.1	117956276	Anti-Microbial Protein 2	Amaranthus hypochondriacus	86	AMP
549	ABK58705.1	117956274	Anti-Microbial Protein 2	Amaranthus hybridus	86	AMP
550	ABK58704.1	117956272	Anti-Microbial Protein 2	Amaranthus blitum	86	AMP
551	ABK58703.1	117956270	Anti-Microbial Protein 2	Amaranthus cruentus	86	AMP
552	ABK58702.1	117956268	Anti-Microbial Protein 2	Amaranthus caudatus	86	AMP
553	ABK58701.1	117956266	Anti-Microbial Protein 2	Amaranthus albus	86	AMP
554	AAW22988.1	56694502	Phylloplanin Precursor	Nicotiana tabacum	150	AMP
555	AAO38756.1	34391895	Defensin	Cicer arietinum	72	AMP
556	CBC10777.1	257340962	Unnamed Protein Product	Arabidopsis thaliana	119	AMP
557	CAW45274.1	219804678	Unnamed Protein Product	Arabidopsis thaliana	119	AMP
558	ACG35562.1	195627464	Hypothetical Protein	Zea mays	71	AMP
559	ACG25689.1	195607718	Hypothetical Protein	Zea mays	393	AMP
560	AAX86993.1	62549225	Defensin	Tephrosia villosa	75	AMP
561	CAH61275.1	61657301	Defensin	Zea mays	107	AMP
562	CAA01891.1	905254	Amp2 Precursor	Mirabilis jalapa	63	AMP
563	CAA01890.1	905252	Amp1 Precursor, Partial	Mirabilis jalapa	61	AMP
564	CAB99485.1	9501332	Pathogenesis Protein 5	Hordeum vulgare subsp. vulgare	173	AMP
565	CAB83040.1	7340734	Alpha, Alpha'-Type Beta-Conglycinin, Partial	Glycine max	62	AMP
566	P58434.1	17432998	Cycloviolacin-O2	Viola odorata	30	AMP
567	7RMQ_A	2098437906	Chain A, Cycloviolacin O2	Viola odorata	30	AMP
568	7RMS_A	2098437909	Chain A [I11L]Cycloviolacin O2	Viola odorata	30	AMP
569	7RMR_A	2098437907	Chain A [I11L]Cycloviolacin O2	Viola odorata	30	AMP
570	2KNN_A	290789847	Chain A, Cycloviolacin-O2	Viola odorata	30	AMP
571	2KNM_A	290789846	Chain A, Cycloviolacin-O2	Viola odorata	30	AMP
572	2KCG_A	254574689	Chain A, Cycloviolacin-O2	Viola odorata	30	AMP
573	AAD21200.1	4457223	Putative Gamma-Thionin Precursor	Capsicum chinense	107	AMP
574	ABW99097.1	159793522	Defensin, Partial	Capsicum chinense	55	AMP
575	PHU20900.1	1271205699	Defensin-Like Protein, Partial	Capsicum chinense	69	AMP
576	PHU20899.1	1271205698	Defensin-Like Protein 1	Capsicum chinense	76	AMP
577	PHU17080.1	1271201878	Defensin-Like Protein 6	Capsicum chinense	75	AMP
578	PHU11335.1	1271194131	Defensin-Like Protein	Capsicum chinense	78	AMP
579	PHU11333.1	1271194129	Defensin-Like Protein	Capsicum chinense	78	AMP
580	PHU11332.1	1271194128	Defensin-Like Protein, Partial	Capsicum chinense	61	AMP
581	PHU11142.1	1271193938	Hypothetical Protein Bc332_18072	Capsicum chinense	106	AMP
582	PHU11140.1	1271193936	Defensin-Like Protein 1	Capsicum chinense	106	AMP
583	PHU11088.1	1271193884	Hypothetical Protein Bc332_18018	Capsicum chinense	106	AMP
584	PHU11087.1	1271193883	Hypothetical Protein Bc332_18017	Capsicum chinense	106	AMP
585	PHU10974.1	1271193770	Hypothetical Protein Bc332_17904	Capsicum chinense	336	AMP
586	PHU10972.1	1271193768	Defensin-Like Protein	Capsicum chinense	106	AMP
587	PHU10970.1	1271193766	Hypothetical Protein Bc332_17900	Capsicum chinense	106	AMP
588	PHU10926.1	1271193722	Hypothetical Protein Bc332_17856	Capsicum chinense	110	AMP
589	PHU10925.1	1271193721	Hypothetical Protein Bc332_17855	Capsicum chinense	106	AMP
590	PHU10924.1	1271193720	Hypothetical Protein Bc332_17854	Capsicum chinense	89	AMP
591	PHU10923.1	1271193719	Hypothetical Protein Bc332_17853, Partial	Capsicum chinense	128	AMP
592	PHU10922.1	1271193718	Defensin-Like Protein, Partial	Capsicum chinense	83	AMP
593	PHU10919.1	1271193715	Floral Defensin-Like Protein 2	Capsicum chinense	104	AMP
594	PHU10918.1	1271193714	Hypothetical Protein Bc332_17848	Capsicum chinense	136	AMP
595	PHU00230.1	1271179021	Hypothetical Protein Bc332_30017	Capsicum chinense	107	AMP
596	PHT99295.1	1271176082	Defensin-Like Protein, Partial	Capsicum chinense	75	AMP
597	PHT99255.1	1271176042	Defensin J1-2	Capsicum chinense	74	AMP
598	PHT99254.1	1271176041	Defensin J1-1	Capsicum chinense	75	AMP
599	PHT96692.1	1271172458	Hypothetical Protein Bc332_34382	Capsicum chinense	88	AMP
600	PHT96429.1	1271163137	Defensin-Like Protein 1	Capsicum chinense	76	AMP
601	A56283	1083925	Kalata B1 [Validated]	Oldenlandia affinis	29	AMP
602	AAL05477.1	15667741	Kalata B1 Precursor	Oldenlandia affinis	124	AMP
603	ACI29319.1	208502261	Kalata B1 Precursor Protein, Partial	Oldenlandia affinis	121	AMP
604	1K48_A	2200754755	Chain A, Kalata B1	Oldenlandia affinis	29	AMP
605	1KAL_A	2200753320	Chain A, Kalata B1	Oldenlandia affinis	29	AMP
606	1NB1_A	62739033	Chain A, Kalata B1	Oldenlandia affinis	29	AMP
607	1PT4_A	52695340	Chain A, Kalata B2	Oldenlandia affinis	29	AMP
608	2MN1_A	823630995	Chain A, Kalata B1	Oldenlandia affinis	30	AMP
609	ADJ17473.1	299150255	Cyclotide Precursor Oak10, Partial	Oldenlandia affinis	106	AMP
610	ABS11216.1	151413538	Protein Disulfide Isomerase Precursor, Partial	Oldenlandia affinis	531	AMP
611	1JJZ_A	1890525699	Chain A, Kalata-B4	Oldenlandia affinis	29	AMP
612	2KVX_A	325533386	Chain A, Kalata-B12	Oldenlandia affinis	28	AMP
613	2MH1_A	575403098	Chain A, Kalata-B1	Oldenlandia affinis	33	AMP
614	4TTM_A	683437622	Chain A, Kalata-B1	Oldenlandia affinis	29	AMP
615	2KHB_A	292659486	Chain A, Kalata-B1	Oldenlandia affinis	29	AMP
616	7LHC_A	2119412843	Chain A, Kalata-B1	Oldenlandia affinis	29	AMP
617	AAN70999.1	25005097	Flower-Specific Defensin Precursor	Nicotiana alata	105	AMP
618	4AB0_B	385251987	Chain B, Flower-Specific Defensin	Nicotiana alata	47	AMP
619	4AB0_A	385251986	Chain A, Flower-Specific Defensin	Nicotiana alata	47	AMP
620	4AAZ_B	385251985	Chain B, Flower-Specific Defensin	Nicotiana alata	47	AMP
621	4AAZ_A	385251984	Chain A, Flower-Specific Defensin	Nicotiana alata	47	AMP
622	4CQK_N	618854905	Chain N, Flower-Specific Defensin	Nicotiana alata	47	AMP
623	4CQK_M	618854904	Chain M, Flower-Specific Defensin	Nicotiana alata	47	AMP
624	4CQK_L	618854903	Chain L, Flower-Specific Defensin	Nicotiana alata	47	AMP
625	4CQK_K	618854902	Chain K, Flower-Specific Defensin	Nicotiana alata	47	AMP
626	4CQK_J	618854901	Chain J, Flower-Specific Defensin	Nicotiana alata	47	AMP
627	4CQK_I	618854900	Chain I, Flower-Specific Defensin	Nicotiana alata	47	AMP
628	4CQK_H	618854899	Chain H, Flower-Specific Defensin	Nicotiana alata	47	AMP
629	4CQK_G	618854898	Chain G, Flower-Specific Defensin	Nicotiana alata	47	AMP
630	4CQK_F	618854897	Chain F, Flower-Specific Defensin	Nicotiana alata	47	AMP
631	4CQK_E	618854896	Chain E, Flower-Specific Defensin	Nicotiana alata	47	AMP
632	4CQK_D	618854895	Chain D, Flower-Specific Defensin	Nicotiana alata	47	AMP
633	4CQK_C	618854894	Chain C, Flower-Specific Defensin	Nicotiana alata	47	AMP
634	4CQK_B	618854893	Chain B, Flower-Specific Defensin	Nicotiana alata	47	AMP
635	4CQK_A	618854892	Chain A, Flower-Specific Defensin	Nicotiana alata	47	AMP
636	6B55_T	1391852064	Chain T, Flower-Specific Defensin	Nicotiana alata	48	AMP
637	6B55_S	1391852063	Chain S, Flower-Specific Defensin	Nicotiana alata	48	AMP
638	6B55_R	1391852062	Chain R, Flower-Specific Defensin	Nicotiana alata	48	AMP
639	6B55_Q	1391852061	Chain Q, Flower-Specific Defensin	Nicotiana alata	48	AMP
640	6B55_P	1391852060	Chain P, Flower-Specific Defensin	Nicotiana alata	48	AMP
641	6B55_O	1391852059	Chain O, Flower-Specific Defensin	Nicotiana alata	48	AMP
642	6B55_N	1391852058	Chain N, Flower-Specific Defensin	Nicotiana alata	48	AMP
643	6B55_M	1391852057	Chain M, Flower-Specific Defensin	Nicotiana alata	48	AMP
644	6B55_L	1391852056	Chain L, Flower-Specific Defensin	Nicotiana alata	48	AMP
645	6B55_K	1391852055	Chain K, Flower-Specific Defensin	Nicotiana alata	48	AMP
646	6B55_J	1391852054	Chain J, Flower-Specific Defensin	Nicotiana alata	48	AMP
647	6B55_I	1391852053	Chain I, Flower-Specific Defensin	Nicotiana alata	48	AMP
648	6B55_H	1391852052	Chain H, Flower-Specific Defensin	Nicotiana alata	48	AMP
649	6B55_G	1391852051	Chain G, Flower-Specific Defensin	Nicotiana alata	48	AMP
650	6B55_F	1391852050	Chain F, Flower-Specific Defensin	Nicotiana alata	48	AMP
651	6B55_E	1391852049	Chain E, Flower-Specific Defensin	Nicotiana alata	48	AMP
652	6B55_D	1391852048	Chain D, Flower-Specific Defensin	Nicotiana alata	48	AMP
653	6B55_C	1391852047	Chain C, Flower-Specific Defensin	Nicotiana alata	48	AMP
654	6B55_B	1391852046	Chain B, Flower-Specific Defensin	Nicotiana alata	48	AMP
655	6B55_A	1391852045	Chain A, Flower-Specific Defensin	Nicotiana alata	48	AMP
656	QBM26034.1	1593334733	Ribulose-1,5-Bisphosphate Carboxylase/Oxygenase Large Subunit, Partial (Chloroplast)	Pyrularia pubera	452	AMP
657	QBM26018.1	1593334656	Maturase K, Partial (Chloroplast)	Pyrularia pubera	358	AMP
658	ACD02189.1	187237025	Atpase Subunit 6, Partial (Mitochondrion)	Pyrularia pubera	213	AMP
659	ABC59584.1	84621502	Ribulose-1,5-Bisphosphate Carboxylase/Oxygenase Large Subunit, Partial (Chloroplast)	Pyrularia pubera	468	AMP
660	QBM26005.1	1593334608	Acetyl Co-A Carboxylase, Partial	Pyrularia pubera	391	AMP
661	ABC59606.1	84621546	Acetyl Co-A Carboxylase, Partial (Chloroplast)	Pyrularia pubera	406	AMP
662	ABC59595.1	84621524	Maturase K, Partial (Chloroplast)	Pyrularia pubera	377	AMP
663	ABS17574.1	151564247	Maturase K, Partial (Chloroplast)	Pyrularia pubera	377	AMP
664	P07504.1	135798	Recname: Full=Thionin	Pyrularia pubera	47	AMP
665	2K7G_A	223365679	Chain A, Varv Peptide F	Viola arvensis	29	AMP
666	P83835.1	46577589	Varv Peptide E	Viola arvensis	29	AMP
667	P58453.1	17433217	Varv Peptide H	Viola arvensis	30	AMP
668	P58452.1	17433216	Varv Peptide G	Viola arvensis	30	AMP
669	P58451.1	17433215	Varv Peptide F	Viola arvensis	29	AMP
670	P58449.1	17433213	Varv Peptide D	Viola arvensis	29	AMP
671	P58448.1	17433212	Varv Peptide C	Viola arvensis	29	AMP
672	P58447.1	17433211	Varv Peptide B	Viola arvensis	30	AMP
673	P58446.1	17433210	Varv Peptide A	Viola arvensis	29	AMP
1	Q9SGS4.1	75205048	Thioredoxin-Like Protein Cdsp32, Chloroplastic	Arabidopsis thaliana	302	OSIP
2	O78310.2	21542454	Superoxide Dismutase [Cu-Zn] 2, Chloroplastic	Arabidopsis thaliana	216	OSIP
3	Q8S8K8.1	75160466	Protein Chloroplast Vesiculation	Arabidopsis thaliana	152	OSIP
4	Q9SVM8.1	25090505	Glycine-Rich Rna-Binding Protein 2, Mitochondrial	Arabidopsis thaliana	158	OSIP
5	Q9LU86.1	75274189	Peroxiredoxin Q, Chloroplastic	Arabidopsis thaliana	216	OSIP
6	Q93WF6.1	75163268	Protein Senescence-Associated Gene 21, Mitochondrial	Arabidopsis thaliana	97	OSIP
7	Q9C8Y4.1	75169614	Senescence-Associated Protein Aaf, Chlorolplastic	Arabidopsis thaliana	417	OSIP
8	Q66GP9.1	75115358	No-Associated Protein 1, Chloroplastic/Mitochondrial	Arabidopsis thaliana	561	OSIP
9	Q06327.1	547867	Linoleate 9S-Lipoxygenase 1	Arabidopsis thaliana	859	OSIP
10	Q9LQF2.1	75264169	Alkaline/Neutral Invertase Cinv1	Arabidopsis thaliana	551	OSIP
11	Q8W033.2	118595577	Aldehyde Dehydrogenase Family 3 Member I1, Chloroplastic	Arabidopsis thaliana	550	OSIP
12	Q9STS7.1	75337642	Chloroplastic Lipocalin	Arabidopsis thaliana	353	OSIP
13	Q96291.2	14916972	2-Cys Peroxiredoxin Bas1, Chloroplastic	Arabidopsis thaliana	266	OSIP
14	Q39219.2	3915639	Ubiquinol Oxidase 1A, Mitochondrial	Arabidopsis thaliana	354	OSIP
15	F4I2N7.1	1391919445	Receptor-Like Protein Kinase 7	Arabidopsis thaliana	977	OSIP
16	Q9SJ02.1	75206204	Stress Enhanced Protein 2, Chloroplastic	Arabidopsis thaliana	202	OSIP
17	Q9M7I9.1	75185913	Stress Enhanced Protein 1, Chloroplastic	Arabidopsis thaliana	146	OSIP
18	P42043.1	1170237	Ferrochelatase-1, Chloroplastic/Mitochondrial	Arabidopsis thaliana	466	OSIP
19	Q9M0Z6.2	300681233	Peptide Methionine Sulfoxide Reductase B3	Arabidopsis thaliana	176	OSIP
20	Q9SIB9.2	118572816	Aconitate Hydratase 3, Mitochondrial	Arabidopsis thaliana	990	OSIP
21	Q9ZU52.1	75268018	Fructose-Bisphosphate Aldolase 3, Chloroplastic	Arabidopsis thaliana	391	OSIP
22	O22850.1	44887923	Probable Glutathione Peroxidase 3, Mitochondrial	Arabidopsis thaliana	206	OSIP
23	P0DO44.1	2203844831	Atp Synthase Small Subunit 6-A, Mitochondrial	Arabidopsis thaliana	55	OSIP
24	Q9FFZ6.1	75333780	Small Rna-Binding Protein 11, Chloroplastic	Arabidopsis thaliana	146	OSIP
25	Q9SKT7.1	75206552	External Alternative Nad(P)H-Ubiquinone Oxidoreductase B4, Mitochondrial	Arabidopsis thaliana	582	OSIP
26	Q8LB47.1	75301262	Grpe Protein Homolog 2, Mitochondrial	Arabidopsis thaliana	327	OSIP
27	O48646.2	47117812	Probable Phospholipid Hydroperoxide Glutathione Peroxidase 6, Mitochondrial	Arabidopsis thaliana	232	OSIP
28	P55034.1	1709794	26S Proteasome Non-Atpase Regulatory Subunit 4 Homolog	Arabidopsis thaliana	386	OSIP
29	Q9LU64.1	75264241	Superoxide Dismutase [Fe] 2, Chloroplastic	Arabidopsis thaliana	305	OSIP
30	Q9FLP3.1	75309193	Grpe Protein Homolog 1, Mitochondrial	Arabidopsis thaliana	302	OSIP
31	1MVN_A	28948674	Ecarboxylase Athal3A	Arabidopsis thaliana	209	OSIP
32	1MVL_A	28948673	Ecarboxylase Athal3A	Arabidopsis thaliana	209	OSIP
33	Q9ZU82.2	75216731	Protein Resistance To Phytophthora 1, Chloroplastic	Arabidopsis thaliana	197	OSIP
34	O22048.1	3913142	Ubiquinol Oxidase 1C, Mitochondrial	Arabidopsis thaliana	329	OSIP
35	Q93ZE5.1	75163759	Probable Acylpyruvase Fahd1, Mitochondrial	Arabidopsis thaliana	223	OSIP
36	Q38853.1	75101871	Rhodanese-Like Domain-Containing Protein 15, Chloroplastic	Arabidopsis thaliana	182	OSIP
37	O22049.2	21264382	Ubiquinol Oxidase 2, Mitochondrial	Arabidopsis thaliana	353	OSIP
38	Q9LUR3.1	75274281	Probable Acylpyruvase Fahd2, Mitochondrial	Arabidopsis thaliana	224	OSIP
39	Q84NN4.1	75327965	Thioredoxin-Like Protein Cdsp32, Chloroplastic	Oryza sativa Japonica Group	301	OSIP
40	Q10G56.1	122246879	Ornithine Aminotransferase, Mitochondrial	Oryza sativa Japonica Group	473	OSIP
41	O82807.1	75100802	Ubiquinol Oxidase 1A, Mitochondrial	Oryza sativa Japonica Group	332	OSIP
42	Q8W855.1	75162752	Ubiquinol Oxidase 1C, Mitochondrial	Oryza sativa Japonica Group	345	OSIP
43	O82766.1	75100787	Ubiquinol Oxidase 1B, Mitochondrial	Oryza sativa Japonica Group	335	OSIP
44	P0DO18.1	1714612409	Light-Harvesting Complex Stress-Related Protein 3.2, Chloroplastic	Chlamydomonas reinhardtii	259	OSIP
45	P0DO19.1	1714612408	Light-Harvesting Complex Stress-Related Protein 3.1, Chloroplastic	Chlamydomonas reinhardtii	259	OSIP
46	P93664.1	75220489	Light-Harvesting Complex Stress-Related Protein 1, Chloroplastic	Chlamydomonas reinhardtii	253	OSIP
47	A8HPM5.1	1714612424	Photosystem Ii Protein Psbs2	Chlamydomonas reinhardtii	245	OSIP
48	A8HPM2.1	1714612423	Photosystem Ii Protein Psbs1	Chlamydomonas reinhardtii	245	OSIP
49	P80471.2	22261807	Light-Induced Protein, Chloroplastic	Solanum tuberosum	326	OSIP
50	O99019.1	25453087	Light-Induced Protein, Chloroplastic	Solanum demissum	326	OSIP
51	E2E2P0.1	403399409	Gamma-Terpinene Synthase, Chloroplastic	Origanum vulgare	594	OSIP
52	Q6UBI3.1	75324751	Peroxiredoxin Q, Chloroplastic	Suaeda salsa	214	OSIP
1	ANH58933.1	1033322401	Serine-Type Protease Inhibitor	Vigna mungo	108	STPI
2	NP_199171.3	334188174	Serine Protease Inhibitor, Potato Inhibitor I-Type Family Protein	Arabidopsis thaliana	99	STPI
3	NP_001189707.1	334184810	Serine Protease Inhibitor, Potato Inhibitor I-Type Family Protein	Arabidopsis thaliana	88	STPI
4	NP_199170.2	186528913	Serine Protease Inhibitor, Potato Inhibitor I-Type Family Protein	Arabidopsis thaliana	103	STPI
5	NP_030438.1	18404890	Serine Protease Inhibitor, Potato Inhibitor I-Type Family Protein	Arabidopsis thaliana	73	STPI
6	NP_030435.1	18404883	Serine Protease Inhibitor, Potato Inhibitor I-Type Family Protein	Arabidopsis thaliana	70	STPI
7	NP_190270.1	15232657	Serine Protease Inhibitor, Potato Inhibitor I-Type Family Protein	Arabidopsis thaliana	85	STPI
8	NP_190571.1	15229660	Serine Protease Inhibitor, Potato Inhibitor I-Type Family Protein	Arabidopsis thaliana	96	STPI
9	AEE78617.1	332645096	Serine Protease Inhibitor, Potato Inhibitor I-Type Family Protein	Arabidopsis thaliana	96	STPI
10	AEE78212.1	332644691	Serine Protease Inhibitor, Potato Inhibitor I-Type Family Protein	Arabidopsis thaliana	85	STPI
11	AED94984.1	332007601	Serine Protease Inhibitor, Potato Inhibitor I-Type Family Protein	Arabidopsis thaliana	99	STPI
12	AED94983.1	332007600	Serine Protease Inhibitor, Potato Inhibitor I-Type Family Protein	Arabidopsis thaliana	103	STPI
13	AEC09609.1	330254515	Serine Protease Inhibitor, Potato Inhibitor I-Type Family Protein	Arabidopsis thaliana	88	STPI
14	AEC09608.1	330254514	Serine Protease Inhibitor, Potato Inhibitor I-Type Family Protein	Arabidopsis thaliana	73	STPI
15	AEC09597.1	330254503	Serine Protease Inhibitor, Potato Inhibitor I-Type Family Protein	Arabidopsis thaliana	70	STPI
16	NP_176407.2	238478936	Serine Protease Inhibitor (Serpin) Family Protein	Arabidopsis thaliana	220	STPI
17	NP_175202.1	15220298	Serine Protease Inhibitor (Serpin) Family Protein	Arabidopsis thaliana	391	STPI
18	AEE33928.1	332195807	Serine Protease Inhibitor (Serpin) Family Protein	Arabidopsis thaliana	220	STPI
19	AEE32203.1	332194082	Serine Protease Inhibitor (Serpin) Family Protein	Arabidopsis thaliana	391	STPI
20	NP_180096.3	186502908	Serine Protease Inhibitor (Serpin) Family Protein	Arabidopsis thaliana	385	STPI
21	NP_190108.1	15230638	Serine Protease Inhibitor (Serpin) Family Protein	Arabidopsis thaliana	393	STPI
22	NP_181101.1	15227449	Serine Protease Inhibitor (Serpin) Family Protein	Arabidopsis thaliana	374	STPI
23	NP_180207.1	15225297	Serine Protease Inhibitor (Serpin) Family Protein	Arabidopsis thaliana	389	STPI
24	NP_176584.1	15222591	Serine Protease Inhibitor (Serpin) Family Protein	Arabidopsis thaliana	185	STPI
25	AEE78005.1	332644484	Serine Protease Inhibitor (Serpin) Family Protein	Arabidopsis thaliana	393	STPI
26	AEE34180.1	332196059	Serine Protease Inhibitor (Serpin) Family Protein	Arabidopsis thaliana	185	STPI
27	AEC09124.1	330254030	Serine Protease Inhibitor (Serpin) Family Protein	Arabidopsis thaliana	374	STPI
28	AEC07832.1	330252738	Serine Protease Inhibitor (Serpin) Family Protein	Arabidopsis thaliana	389	STPI
29	AEC07675.1	330252581	Serine Protease Inhibitor (Serpin) Family Protein	Arabidopsis thaliana	385	STPI
30	NP_567123.1	18412211	Serine Protease Inhibitor, Kazal-Type Family Protein	Arabidopsis thaliana	117	STPI
31	NP_175544.1	15223819	Serine Protease Inhibitor (Serpin) Family Protein	Arabidopsis thaliana	193	STPI
32	NP_176585.1	15222594	Serine Protease Inhibitor (Serpin) Family Protein	Arabidopsis thaliana	121	STPI
33	NP_176517.1	15221730	Serine Protease Inhibitor (Serpin) Family Protein	Arabidopsis thaliana	120	STPI
34	AEE80289.1	332646768	Serine Protease Inhibitor, Kazal-Type Family Protein	Arabidopsis thaliana	117	STPI
35	AEE34181.1	332196060	Serine Protease Inhibitor (Serpin) Family Protein	Arabidopsis thaliana	121	STPI
36	AEE34081.1	332195960	Serine Protease Inhibitor (Serpin) Family Protein	Arabidopsis thaliana	120	STPI
37	AEE32651.1	332194530	Serine Protease Inhibitor (Serpin) Family Protein	Arabidopsis thaliana	193	STPI
38	NP_567214.1	18411677	Serine Protease Inhibitor, Kazal-Type Family Protein	Arabidopsis thaliana	144	STPI
39	AEE82044.1	332656644	Serine Protease Inhibitor, Kazal-Type Family Protein	Arabidopsis thaliana	144	STPI
40	NP_001149593.2	1215189798	Serine-Type Endopeptidase Inhibitor Precursor	Zea mays	131	STPI
41	NP_001149605.1	226510470	Serine-Type Endopeptidase Inhibitor Precursor	Zea mays	129	STPI
42	KAA3475159.1	1743085561	Serine-Type Endopeptidase Inhibitor	Gossypium australe	155	STPI
43	RLN23020.1	1492256692	Serine-Type Endopeptidase Inhibitor	Panicum miliaceum	137	STPI
44	RLM93449.1	1492224837	Serine-Type Endopeptidase Inhibitor	Panicum miliaceum	231	STPI
45	AQK99832.1	1142841746	Serine-Type Endopeptidase Inhibitor	Zea mays	131	STPI
46	ONM37086.1	1142679043	Serine-Type Endopeptidase Inhibitor	Zea mays	129	STPI
47	EOY23745.1	508776489	Serine-Type Endopeptidase Inhibitor	Theobroma cacao	130	STPI
48	ACG36044.1	195628428	Serine-Type Endopeptidase Inhibitor	Zea mays	129	STPI
49	ACG35972.1	195628284	Serine-Type Endopeptidase Inhibitor	Zea mays	131	STPI
50	NP_567972.1	18418552	Subtilisin-Like Serine Protease 2	Arabidopsis thaliana	764	STPI
51	AEE86443.1	332661043	Subtilisin-Like Serine Protease 2	Arabidopsis thaliana	764	STPI
52	NP_565447.1	18398958	Subtilisin-Like Serine Protease 3	Arabidopsis thaliana	815	STPI
53	AEC06854.1	330251760	Subtilisin-Like Serine Protease 3	Arabidopsis thaliana	815	STPI
54	TKY65270.1	1654059768	Serine-Type Endopeptidase	Spatholobus suberectus	365	STPI
55	TKY57002.1	1654051487	Serine-Type Endopeptidase	Spatholobus suberectus	787	STPI
56	TKY57000.1	1654051485	Serine-Type Endopeptidase	Spatholobus suberectus	780	STPI
57	NP_569048.1	18425181	Subtilase Family Protein	Arabidopsis thaliana	757	STPI
58	AED98332.1	332010949	Subtilase Family Protein	Arabidopsis thaliana	757	STPI
59	NP_564793.2	30696690	Pa-Domain Containing Subtilase Family Protein	Arabidopsis thaliana	832	STPI
60	NP_565309.2	22325457	Subtilisin-Like Serine Endopeptidase Family Protein	Arabidopsis thaliana	772	STPI
61	NP_567839.1	18417514	Pa-Domain Containing Subtilase Family Protein	Arabidopsis thaliana	816	STPI
62	NP_566483.1	18400323	Subtilase Family Protein	Arabidopsis thaliana	775	STPI
63	NP_564106.1	18394830	Subtilisin-Like Serine Endopeptidase Family Protein	Arabidopsis thaliana	780	STPI
64	AEE85709.1	332660309	Pa-Domain Containing Subtilase Family Protein	Arabidopsis thaliana	816	STPI
65	AEE75493.1	332641972	Subtilase Family Protein	Arabidopsis thaliana	775	STPI
66	AEE33956.1	332195835	Pa-Domain Containing Subtilase Family Protein	Arabidopsis thaliana	832	STPI
67	AEE29944.1	332191823	Subtilisin-Like Serine Endopeptidase Family Protein	Arabidopsis thaliana	780	STPI
68	AEC05801.1	330250707	Subtilisin-Like Serine Endopeptidase Family Protein	Arabidopsis thaliana	772	STPI
69	NP_001318744.1	1063736355	Subtilase Family Protein	Arabidopsis thaliana	791	STPI
70	NP_001190697.1	334186429	Subtilase Family Protein	Arabidopsis thaliana	794	STPI
71	NP_200789.2	30697281	Subtilase Family Protein	Arabidopsis thaliana	778	STPI
72	NP_567633.2	30685518	Subtilase Family Protein	Arabidopsis thaliana	766	STPI
73	NP_563639.2	30678198	Subtilase Family Protein	Arabidopsis thaliana	774	STPI
74	NP_566473.2	22331076	Subtilase Family Protein	Arabidopsis thaliana	777	STPI
75	NP_568765.1	18423316	Subtilase 1.3	Arabidopsis thaliana	780	STPI
76	NP_568255.1	18416719	Subtilase Family Protein	Arabidopsis thaliana	762	STPI
77	NP_567362.1	18413353	Subtilase Family Protein	Arabidopsis thaliana	778	STPI
78	NP_567361.1	18413351	Subtilase Family Protein	Arabidopsis thaliana	775	STPI
79	NP_567360.1	18413349	Subtilase Family Protein	Arabidopsis thaliana	747	STPI
80	NP_567358.1	18413345	Subtilase Family Protein	Arabidopsis thaliana	765	STPI
81	NP_564869.1	18408462	Subtilase Family Protein	Arabidopsis thaliana	753	STPI
82	AEE84485.1	332659085	Subtilase Family Protein	Arabidopsis thaliana	766	STPI
83	AEE82898.1	332657498	Subtilase Family Protein	Arabidopsis thaliana	794	STPI
84	AEE82896.1	332657496	Subtilase Family Protein	Arabidopsis thaliana	778	STPI
85	AEE82895.1	332657495	Subtilase Family Protein	Arabidopsis thaliana	775	STPI
86	AEE82894.1	332657494	Subtilase Family Protein	Arabidopsis thaliana	747	STPI
87	AEE82892.1	332657492	Subtilase Family Protein	Arabidopsis thaliana	765	STPI
88	AEE75461.1	332641940	Subtilase Family Protein	Arabidopsis thaliana	777	STPI
89	AEE34478.1	332196357	Subtilase Family Protein	Arabidopsis thaliana	753	STPI
90	AEE27347.1	332189226	Subtilase Family Protein	Arabidopsis thaliana	774	STPI
91	AED97236.1	332009853	Subtilase Family Protein	Arabidopsis thaliana	778	STPI
92	AED96122.1	332008739	Subtilase 1.3	Arabidopsis thaliana	780	STPI
93	AED95280.1	332007897	Subtilase Family Protein	Arabidopsis thaliana	791	STPI
94	AED91742.1	332004359	Subtilase Family Protein	Arabidopsis thaliana	762	STPI
95	NP_001190568.1	334188485	Subtilase Family Protein	Arabidopsis thaliana	726	STPI
96	NP_001078370.1	145333009	Subtilase Family Protein	Arabidopsis thaliana	722	STPI
97	NP_001032102.1	79331435	Subtilase 4.12	Arabidopsis thaliana	734	STPI
98	NP_001032101.1	79331408	Subtilase 4.12	Arabidopsis thaliana	731	STPI
99	NP_199377.2	42568336	Subtilisin-Like Serine Endopeptidase Family Protein	Arabidopsis thaliana	754	STPI
100	NP_566888.2	30692771	Subtilase Family Protein	Arabidopsis thaliana	736	STPI
101	NP_569044.1	18425150	Subtilisin-Like Serine Endopeptidase Family Protein	Arabidopsis thaliana	736	STPI
102	NP_568899.1	18424199	Subtilase Family Protein	Arabidopsis thaliana	732	STPI
103	NP_568895.1	18424191	Subtilase 4.12	Arabidopsis thaliana	736	STPI
104	NP_568634.1	18422451	Subtilase Family Protein	Arabidopsis thaliana	840	STPI
105	NP_567744.1	18416730	Subtilisin-Like Serine Endopeptidase Family Protein	Arabidopsis thaliana	746	STPI
106	NP_567624.1	18415671	Subtilase Family Protein	Arabidopsis thaliana	803	STPI
107	NP_567155.1	18411254	Xylem Serine Peptidase 1	Arabidopsis thaliana	749	STPI
108	NP_565330.1	18396193	Subtilase Family Protein	Arabidopsis thaliana	754	STPI
109	NP_564107.1	18394832	Subtilisin-Like Serine Endopeptidase Family Protein	Arabidopsis thaliana	769	STPI
110	NP_179060.1	15225956	Serpin 2	Arabidopsis thaliana	407	STPI
111	NP_174348.1	15221446	Subtilase Family Protein	Arabidopsis thaliana	832	STPI
112	AEE84483.2	1039018656	Subtilase Family Protein	Arabidopsis thaliana	759	STPI
113	AEE85186.1	332659786	Subtilisin-Like Serine Endopeptidase Family Protein	Arabidopsis thaliana	746	STPI
114	AEE84440.1	332659040	Subtilase Family Protein	Arabidopsis thaliana	803	STPI
115	AEE82897.1	332657497	Subtilase Family Protein	Arabidopsis thaliana	722	STPI
116	AEE81840.1	332656440	Xylem Serine Peptidase 1	Arabidopsis thaliana	749	STPI
117	AEE78211.1	332644690	Subtilase Family Protein	Arabidopsis thaliana	736	STPI
118	AEE31248.1	332193127	Subtilase Family Protein	Arabidopsis thaliana	832	STPI
119	AEE29945.1	332191824	Subtilisin-Like Serine Endopeptidase Family Protein	Arabidopsis thaliana	769	STPI
120	AED98299.1	332010916	Subtilisin-Like Serine Endopeptidase Family Protein	Arabidopsis thaliana	736	STPI
121	AED97147.1	332009764	Subtilase Family Protein	Arabidopsis thaliana	726	STPI
122	AED97146.1	332009763	Subtilase Family Protein	Arabidopsis thaliana	732	STPI
123	AED97141.1	332009758	Subtilase 4.12	Arabidopsis thaliana	734	STPI
124	AED97140.1	332009757	Subtilase 4.12	Arabidopsis thaliana	731	STPI
125	AED97139.1	332009756	Subtilase 4.12	Arabidopsis thaliana	736	STPI
126	AED95279.1	332007896	Subtilisin-Like Serine Endopeptidase Family Protein	Arabidopsis thaliana	754	STPI
127	AED95120.1	332007737	Subtilase Family Protein	Arabidopsis thaliana	840	STPI
128	AEC06310.1	330251216	Serpin 2	Arabidopsis thaliana	407	STPI
129	AEC05985.1	330250891	Subtilase Family Protein	Arabidopsis thaliana	754	STPI
130	NP_001320010.1	1063723895	Subtilase Family Protein	Arabidopsis thaliana	856	STPI
131	NP_001190781.1	334186734	Subtilase Family Protein	Arabidopsis thaliana	832	STPI
132	NP_564414.2	30692785	Subtilase Family Protein	Arabidopsis thaliana	777	STPI
133	NP_564413.2	30692782	Subtilase Family Protein	Arabidopsis thaliana	773	STPI
134	NP_568888.1	18424157	Subtilisin-Like Serine Endopeptidase Family Protein	Arabidopsis thaliana	703	STPI
135	NP_568124.1	18414296	Subtilisin-Like Serine Endopeptidase Family Protein	Arabidopsis thaliana	766	STPI
136	NP_567359.1	18413347	Subtilase Family Protein	Arabidopsis thaliana	756	STPI
137	NP_564412.1	18398655	Subtilase Family Protein	Arabidopsis thaliana	774	STPI
138	AED97108.2	1039022286	Subtilisin-Like Serine Endopeptidase Family Protein	Arabidopsis thaliana	710	STPI
139	AEE84329.1	332658929	Subtilase Family Protein	Arabidopsis thaliana	832	STPI
140	AEE84328.1	332658928	Subtilase Family Protein	Arabidopsis thaliana	856	STPI
141	AEE83544.1	332658144	Subtilisin-Like Serine Endopeptidase Family Protein	Arabidopsis thaliana	687	STPI
142	AEE82893.1	332657493	Subtilase Family Protein	Arabidopsis thaliana	756	STPI
143	AEE31544.1	332193423	Subtilase Family Protein	Arabidopsis thaliana	777	STPI
144	AEE31543.1	332193422	Subtilase Family Protein	Arabidopsis thaliana	773	STPI
145	AEE31542.1	332193421	Subtilase Family Protein	Arabidopsis thaliana	774	STPI
146	AED97107.1	332009724	Subtilisin-Like Serine Endopeptidase Family Protein	Arabidopsis thaliana	703	STPI
147	AED90634.1	332003251	Subtilisin-Like Serine Endopeptidase Family Protein	Arabidopsis thaliana	766	STPI
148	NP_001031070.1	79318240	Subtilisin-Like Serine Endopeptidase Family Protein	Arabidopsis thaliana	730	STPI
149	NP_564868.2	30697315	Subtilisin-Like Serine Endopeptidase Family Protein	Arabidopsis thaliana	759	STPI
150	NP_566887.2	30692767	Subtilase Family Protein	Arabidopsis thaliana	738	STPI
151	NP_568898.2	22327967	Subtilase 4.13	Arabidopsis thaliana	732	STPI
152	NP_568901.1	18424207	Subtilase Family Protein	Arabidopsis thaliana	693	STPI
153	NP_568896.1	18424193	Subtilisin-Like Serine Endopeptidase Family Protein	Arabidopsis thaliana	741	STPI
154	NP_174573.1	15223351	Subtilisin-Like Serine Endopeptidase Family Protein	Arabidopsis thaliana	734	STPI
155	AEE78210.1	332644689	Subtilase Family Protein	Arabidopsis thaliana	738	STPI
156	AEE34477.1	332196356	Subtilisin-Like Serine Endopeptidase Family Protein	Arabidopsis thaliana	759	STPI
157	AEE31545.1	332193424	Subtilisin-Like Serine Endopeptidase Family Protein	Arabidopsis thaliana	734	STPI
158	AEE29946.1	332191825	Subtilisin-Like Serine Endopeptidase Family Protein	Arabidopsis thaliana	730	STPI
159	AED97155.1	332009772	Subtilase Family Protein	Arabidopsis thaliana	693	STPI
160	AED97145.1	332009762	Subtilase 4.13	Arabidopsis thaliana	732	STPI
161	AED97142.1	332009759	Subtilisin-Like Serine Endopeptidase Family Protein	Arabidopsis thaliana	741	STPI
162	NP_176586.1	15222606	Serpin 3	Arabidopsis thaliana	385	STPI
163	AEE34182.1	332196061	Serpin 3	Arabidopsis thaliana	385	STPI
164	NP_565915.2	145360808	Subtilisin-Like Serine Endopeptidase Family Protein	Arabidopsis thaliana	775	STPI
165	AEC09738.1	330254644	Subtilisin-Like Serine Endopeptidase Family Protein	Arabidopsis thaliana	775	STPI
