# Supplementary material for: A Proteomics Data Mining Strategy for the Identification of Quinoa Grain Proteins with Potential Immunonutritional Bioactivities
Source: Foods. 2023 Jan 13;12(2):390. doi: 10.3390/foods12020390 (PMC9858122; doi:10.3390/foods12020390)
Supplement: Supplementary file 1 [file foods-12-00390-s001.zip › Supplementary Material/Supplementary Tables S2, S3, S4.xlsx]

## Sheet: Supplementary Table S2
Supplementary Table S2. Protein group level, NCBI accession number (ID) and protein name, Andromeda score, relative molecular mass (Mr), average normalized LFQ intensity, and plant sequence similarity for the 71 quinoa grain proteins from R, B, W, and RO quinoa that were classified as AMPs.
ANTIMICROBIAL PEPTIDES (AMPs)
Chenopodium quinoa									Plant sequence similarity
1Protein group level	1,2Protein group level in [36]	ID / Protein name	3Andromeda score	Mr	4,5Average Normalized LFQ Intensity				ID / Protein name	Plant organism	6Identity (%)
					R	B	W	RO
1	3	XP_021715439.1 tubulin beta-2 chain-like	323.31	50.184	118245000	132755000	118705000	127920000	AWY94152.1 alpha tubulin, partial	Peltophorum dubium	37
2	11	XP_021717850.1 vicilin-like seed storage protein At2g18540	323.31	96.603	217910000	211450000	251370000	267510000	AAD54246.1 vicilin precursor, partial	Macadamia integrifolia	25
			323.31						Q9SPL3.1 vicilin-like antimicrobial peptides 2-3	Macadamia integrifolia
			323.31						P02858.2 glycinin G4	Glycine max
3	40	XP_021738617.1 glycine-rich RNA-binding protein-like	323.31	16.125	536275000	676830000	411345000	712255000	KAB2626460.1 heterogeneous nuclear ribonucleoprotein A/B	Pyrus ussuriensis x Pyrus communis	42
			323.31						KAB2617833.1 heterogeneous nuclear ribonucleoprotein A/B-like	Pyrus ussuriensis x Pyrus communis
			323.31						XP_009345966.1 heterogeneous nuclear ribonucleoprotein A/B-like	Pyrus x bretschneideri
			323.31						XP_009343161.1 heterogeneous nuclear ribonucleoprotein A/B-like	Pyrus x bretschneideri
			323.31						XP_009367149.1 heterogeneous nuclear ribonucleoprotein A/B	Pyrus x bretschneideri
			323.31						XP_008340162.1 heterogeneous nuclear ribonucleoprotein A/B	Malus domestica
			323.31						TQD92702.1 hypothetical protein C1H46_021695	Malus baccata
4	45	XP_021742662.1 protein disulfide-isomerase like 2-1-like; XP_021772768.1 protein disulfide-isomerase like 2-1-like	323.31	39.377	70026500	61814500	48654000	86822000	ABS11216.1 protein disulfide isomerase precursor, partial	Oldenlandia affinis	44
5	60	XP_021752233.1 13S globulin seed storage protein 1-like	323.31	52.327	1052690000	1231150000	737465000	891065000	P02858.2 glycinin G4	Glycine max	45
6	61	XP_021752668.1 13S globulin seed storage protein 2-like	323.31	60.999	5614050000	5822250000	7783500000	8922050000	P04347.1 glycinin G5	Glycine max	36
7	72	XP_021760134.1 RNA-binding protein CP29B, chloroplastic-like	323.31	29.597	196070000	155015000	149595000	145620000	KAB2626460.1 heterogeneous nuclear ribonucleoprotein A/B	Pyrus ussuriensis x Pyrus communis	36
8	75	XP_021762713.1 vicilin-like antimicrobial peptides 2-1	323.31	63.934	1198900000	1328400000	1330000000	1343700000	PSS14603.1 antimicrobial peptide 2d like	Actinidia chinensis var. chinensis	51
9	85	XP_021768828.1 legumin A-like	323.31	53.642	5460900000	4653700000	4015250000	6551550000	P84868.1 defensin-like protein	Vigna unguiculata subsp. sesquipedalis	100
			323.31						P84200.1 gymnin	Gymnocladus chinensis
10	86	XP_021768838.1 11S globulin seed storage protein 2-like	323.31	52.44	7516100000	7365150000	5990350000	8308150000	P02858.2 glycinin G4	Glycine max	40
11	91	XP_021770181.1 legumin A-like	323.31	53.576	11315500000	11370000000	8509800000	12613000000	P84868.1 defensin-like protein	Vigna unguiculata subsp. sesquipedalis	100
			323.31						P84200.1 gymnin	Gymnocladus chinensis
12	107	XP_021716953.1 vicilin-like antimicrobial peptides 2-2	292.78	71.302	213815000	188985000	239415000	347365000	PSR94812.1 antimicrobial peptide 2d like	Actinidia chinensis var. Chinensis	43
13	121	XP_021764389.1 vicilin-like antimicrobial peptides 2-2	274.89	64.741	445845000	587185000	496470000	537855000	PSR94812.1 antimicrobial peptide 2d like	Actinidia chinensis var. Chinensis	48
14	123	XP_021771663.1 alcohol dehydrogenase 1-like	272.36	41.252	528865000	349480000	351420000	341015000	EFJ39145.1 hypothetical protein VOLCADRAFT_101312, partial	Volvox carteri f. nagariensis	29
			272.36						XP_002959790.1 hypothetical protein VOLCADRAFT_101312, partial	Volvox carteri f. nagariensis
15	126	XP_021721911.1 13S globulin seed storage protein 1-like	270.88	51.986	202240000	303215000	214235000	255865000	P02858.2 glycinin G4	Glycine max	44
16	149	XP_021746146.1 vicilin-like seed storage protein At2g28490	235.67	62.355	278655000	180735000	307625000	230360000	PSS14603.1 antimicrobial peptide 2d like	Actinidia chinensis var. chinensis	31
17	164	XP_021749838.1 28 kDa ribonucleoprotein, chloroplastic-like; XP_021720194.1 28 kDa ribonucleoprotein, chloroplastic-like	220.74	31.68	274325000	248075000	284870000	245580000	XP_011464086.1 DAZ-associated protein 1	Fragaria vesca subsp. Vesca	39
			220.74						XP_011464085.1 DAZ-associated protein 1	Fragaria vesca subsp. Vesca
			220.74						XP_004288032.1 DAZ-associated protein 1	Fragaria vesca subsp. Vesca
18	216	XP_021717953.1 antimicrobial peptide 2-like	170.96	12.973	650650000	619425000	164140000	614125000	XP_021717953.1 antimicrobial peptide 2-like	Chenopodium quinoa	100
19	225	XP_021730489.1 probable carboxylesterase 1	161.55	34.657	90397000	137120000	102210000	199420000	R4X247.1 probable tuliposide A-converting enzyme b6	Tulipa gesneriana	36
			161.55		90397000	137120000	102210000	199420000	R4X4V6.1 tuliposide A-converting enzyme b2	Tulipa gesneriana
			161.55		90397000	137120000	102210000	199420000	R4X244.1 tuliposide A-converting enzyme b1	Tulipa gesneriana
			161.55		90397000	137120000	102210000	199420000	R4X5P0.1 tuliposide A-converting enzyme b3	Tulipa gesneriana
20	234	XP_021745760.1 glycine-rich RNA-binding protein 4, mitochondrial-like	158.82	15.793	70717000	61006500	74524500	56185500	KAB2617833.1 heterogeneous nuclear ribonucleoprotein A/B-like	Pyrus ussuriensis x Pyrus communis	42
			158.82		70717000	61006500	74524500	56185500	TQD92702.1 hypothetical protein C1H46_021695	Malus baccata
			158.82		70717000	61006500	74524500	56185500	XP_008340162.1 heterogeneous nuclear ribonucleoprotein A/B	Malus domestica
			158.82		70717000	61006500	74524500	56185500	XP_009345966.1 heterogeneous nuclear ribonucleoprotein A/B-like	Pyrus x bretschneideri
			158.82		70717000	61006500	74524500	56185500	XP_009343161.1 heterogeneous nuclear ribonucleoprotein A/B-like	Pyrus x bretschneideri
21	251	XP_021743700.1 protein disulfide-isomerase-like	150.53	56.432	61152500	60299500	54425000	53202500	ABS11216.1 protein disulfide isomerase precursor, partial	Oldenlandia affinis	35
22	254	XP_021765110.1 tripeptidyl-peptidase 2-like	144.61	150.01	31266500	27435000	32969000	29498500	XP_004516540.1 tripeptidyl-peptidase 2-like isoform X3	Cicer arietinum	61
23	263	XP_021720893.1 osmotin-like protein	138.25	26.68	60746000	100482500	103845000	101058500	CAB99485.1 pathogenesis protein 5	Hordeum vulgare subsp. vulgare	43
24	273	XP_021731588.1 glycine-rich RNA-binding, abscisic acid-inducible protein-like	131.99	16.651	25067500	0	26102000	51978500	KAB2626460.1 heterogeneous nuclear ribonucleoprotein A/B	Pyrus ussuriensis x Pyrus communis	46
			131.99		25067500	0	26102000	51978500	KAB2617833.1 heterogeneous nuclear ribonucleoprotein A/B-like	Pyrus ussuriensis x Pyrus communis
			131.99		25067500	0	26102000	51978500	TQD92702.1 hypothetical protein C1H46_021695	Malus baccata
			131.99		25067500	0	26102000	51978500	XP_008340162.1 heterogeneous nuclear ribonucleoprotein A/B	Malus domestica
			131.99		25067500	0	26102000	51978500	XP_009345966.1 heterogeneous nuclear ribonucleoprotein A/B-like	Pyrus x bretschneideri
			131.99		25067500	0	26102000	51978500	XP_009343161.1 heterogeneous nuclear ribonucleoprotein A/B-like	Pyrus x bretschneideri
			131.99		25067500	0	26102000	51978500	XP_009367149.1 heterogeneous nuclear ribonucleoprotein A/B	Pyrus x bretschneideri
25	290	XP_021746256.1 protein disulfide isomerase-like 1-4	117.89	64.057	88472500	84944000	89219500	69193000	ABS11216.1 protein disulfide isomerase precursor, partial	Oldenlandia affinis	69
26	351	XP_021765205.1 sorbitol dehydrogenase-like	85.784	38.863	41986500	46541500	40376000	32644000	EFJ39145.1 hypothetical protein VOLCADRAFT_101312, partial	Volvox carteri f. nagariensis	30
			85.784		41986500	46541500	40376000	32644000	XP_002959790.1 hypothetical protein VOLCADRAFT_101312, partial	Volvox carteri f. nagariensis
27	367	XP_021716228.1 11S globulin seed storage protein 2-like; XP_021774642.1 11S globulin seed storage protein 2-like	82.556	38.997	35879500	33014000	61776000	43461000	P04405.2 glycinin G2	Glycine max	23
			82.556		35879500	33014000	61776000	43461000	NP_001235810.1 glycinin G2 precursor	Glycine max
28	375	XP_021775295.1 eukaryotic peptide chain release factor GTP-binding subunit ERF3A-like; XP_021760841.1 eukaryotic peptide chain release factor GTP-binding subunit ERF3A-like	78.824	58.476	34762500	30854000	32744000	34434000	AWY94149.1 elongation factor 1-alpha, partial	Peltophorum dubium	57
29	431	XP_021764464.1 aldehyde dehydrogenase family 2 member C4-like	65.054	54.58	24521000	27285500	41427500	24158000	P58449.1 Varv peptide D	Viola arvensis	62
30	442	XP_021747589.1 vicilin-like antimicrobial peptides 2-3	61.845	70.828	146250000	93420500	130990000	195850000	PSR94812.1 antimicrobial peptide 2d like	Actinidia chinensis var. chinensis	43
31	461	XP_021723393.1 non-specific lipid-transfer protein-like	57.059	12.878	40955500	0	68916500	72612500	ADK36632.1 lipid transfer-like protein, partial	Solanum lycopersicum var. Cerasiforme	46
32	462	XP_021761494.1 glycine-rich RNA-binding protein 2, mitochondrial-like	57.017	23.211	182675000	196765000	172490000	124990000	XP_011464086.1 DAZ-associated protein 1	Fragaria vesca subsp. Vesca	45
			57.017		182675000	196765000	172490000	124990000	XP_011464085.1 DAZ-associated protein 1	Fragaria vesca subsp. Vesca
			57.017		182675000	196765000	172490000	124990000	XP_004288032.1 DAZ-associated protein 1	Fragaria vesca subsp. Vesca
33	484	XP_021752375.1 quinone oxidoreductase-like protein 2 homolog	53.94	37.22	18764000	18426500	16794000	18856000	EFJ39145.1 hypothetical protein VOLCADRAFT_101312, partial	Volvox carteri f. nagariensis	23
			53.94		18764000	18426500	16794000	18856000	XP_002959790.1 hypothetical protein VOLCADRAFT_101312, partial	Volvox carteri f. nagariensis
34	532	XP_021758336.1 thioredoxin H-type 1-like	45.863	13.205	162725000	144095000	148035000	167210000	ABS11216.1 protein disulfide isomerase precursor, partial	Oldenlandia affinis	31
35	542	XP_021719688.1 polyadenylate-binding protein RBP45-like; XP_021766895.1 polyadenylate-binding protein RBP45-like	44.351	46.485	15925000	20442500	18540500	18419500	XP_011464086.1 DAZ-associated protein 1	Fragaria vesca subsp. Vesca	25
			44.351		15925000	20442500	18540500	18419500	XP_011464085.1 DAZ-associated protein 1	Fragaria vesca subsp. Vesca
			44.351		15925000	20442500	18540500	18419500	XP_004288032.1 DAZ-associated protein 1	Fragaria vesca subsp. Vesca
36	572	XP_021749042.1 glycine-rich RNA-binding protein 2, mitochondrial-like	39.408	15.724	0	0	37300000	0	XP_024184769.1 DAZ-associated protein 1	Rosa chinensis	44
			39.408		0	0	37300000	0	XP_024184768.1 DAZ-associated protein 1	Rosa chinensis
			39.408		0	0	37300000	0	PRQ47990.1 putative nucleotide-binding alpha-beta plait domain-containing protein	Rosa chinensis
37	623	XP_021772218.1 tubulin beta-5 chain-like	34.743	50.181	19416000	32858000	26310000	46284500	AWY94152.1 alpha tubulin, partial	Peltophorum dubium	37
38	634	XP_021721856.1 heterogeneous nuclear ribonucleoprotein 1-like; XP_021752775.1 heterogeneous nuclear ribonucleoprotein 1-like	33.553	41.507	79941000	78510000	47222500	57767000	XP_024184769.1 DAZ-associated protein 1	Rosa chinensis	44
			33.553		79941000	78510000	47222500	57767000	XP_024184768.1 DAZ-associated protein 1	Rosa chinensis
			33.553		79941000	78510000	47222500	57767000	PRQ47990.1 putative nucleotide-binding alpha-beta plait domain-containing protein	Rosa chinensis
39	635	XP_021723780.1 polyadenylate-binding protein 2-like; XP_021722566.1 polyadenylate-binding protein 2-like	33.525	71.244	22880000	28542500	19838000	29644000	XP_008340162.1 heterogeneous nuclear ribonucleoprotein A/B	Malus domestica	26
			33.525		22880000	28542500	19838000	29644000	XP_009367149.1 heterogeneous nuclear ribonucleoprotein A/B	Pyrus x bretschneideri
40	641	XP_021768967.1 caffeine synthase 1-like	32.86	43.964	34416000	48151500	29938000	50123500	P84868.1 defensin-like protein	Vigna unguiculata subsp. sesquipedalis	83
41	667	XP_021735259.1 protein disulfide isomerase-like 2-3; XP_021724558.1 protein disulfide isomerase-like 2-3	29.191	46.136	33396500	23834000	26815000	26702000	ABS11216.1 protein disulfide isomerase precursor, partial	Oldenlandia affinis	47
42	689	XP_021720934.1 11S globulin seed storage protein 2-like	27.826	46.136	0	0	17679500	0	P04405.2 glycinin G2	Glycine max	23
			27.826		0	0	17679500	0	NP_001235810.1 glycinin G2 precursor	Glycine max
43	722	XP_021760951.1 alcohol dehydrogenase 1	24.386	38.876	57620000	45211000	67187500	0	EFJ39145.1 hypothetical protein VOLCADRAFT_101312, partial	Volvox carteri f. nagariensis	29
			24.386		57620000	45211000	67187500	0	XP_002959790.1 hypothetical protein VOLCADRAFT_101312, partial	Volvox carteri f. nagariensis
44	727	XP_021748897.1 ABC transporter E family member 2-like	23.967	67.977	24247500	31410500	23542500	22275500	CBC10777.1 unnamed protein product	Arabidopsis thaliana	29
			23.967		24247500	31410500	23542500	22275500	CAW45274.1 unnamed protein product	Arabidopsis thaliana
45	759	XP_021728344.1 protein disulfide isomerase-like 1-4	21.709	64.758	14420500	18704000	18876000	14333500	ABS11216.1 protein disulfide isomerase precursor, partial	Oldenlandia affinis	68
46	762	XP_021731590.1 glycine-rich RNA-binding, abscisic acid-inducible protein-like	21.551	16.096	78457000	108060000	66675000	86937500	XP_011464086.1 DAZ-associated protein 1	Fragaria vesca subsp. Vesca	39
			21.551		78457000	108060000	66675000	86937500	XP_011464085.1 DAZ-associated protein 1	Fragaria vesca subsp. Vesca
			21.551		78457000	108060000	66675000	86937500	XP_004288032.1 DAZ-associated protein 1	Fragaria vesca subsp. Vesca
			21.551		78457000	108060000	66675000	86937500	KAB2626460.1 heterogeneous nuclear ribonucleoprotein A/B	Pyrus ussuriensis x Pyrus communis
			21.551		78457000	108060000	66675000	86937500	KAB2617833.1 heterogeneous nuclear ribonucleoprotein A/B-like	Pyrus ussuriensis x Pyrus communis
			21.551		78457000	108060000	66675000	86937500	TQD92702.1 hypothetical protein C1H46_021695	Malus baccata
			21.551		78457000	108060000	66675000	86937500	XP_009345966.1 heterogeneous nuclear ribonucleoprotein A/B-like	Pyrus x bretschneideri
			21.551		78457000	108060000	66675000	86937500	XP_009343161.1 heterogeneous nuclear ribonucleoprotein A/B-like	Pyrus x bretschneideri
			21.551		78457000	108060000	66675000	86937500	XP_009367149.1 heterogeneous nuclear ribonucleoprotein A/B	Pyrus x bretschneideri
			21.551		78457000	108060000	66675000	86937500	XP_008340162.1 heterogeneous nuclear ribonucleoprotein A/B	Malus domestica
47	767	XP_021759897.1 thioredoxin H-type 1-like	21.283	13.231	146120000	100353000	0	0	ABS11216.1 protein disulfide isomerase precursor, partial	Oldenlandia affinis	30
48	785	XP_021766637.1 non-specific lipid-transfer protein-like	19.859	11.458	0	0	31340000	64377000	ADK36632.1 lipid transfer-like protein, partial	Solanum lycopersicum var. Cerasiforme	58
49	855	XP_021733985.1 glycine-rich RNA-binding protein 3, mitochondrial-like	15.003	21.121	0	31617000	0	0	XP_024184769.1 DAZ-associated protein 1	Rosa chinensis	52
			15.003		0	31617000	0	0	XP_024184768.1 DAZ-associated protein 1	Rosa chinensis
			15.003		0	31617000	0	0	PRQ47990.1 putative nucleotide-binding alpha-beta plait domain-containing protein	Rosa chinensis
50	871	XP_021764990.1 heterogeneous nuclear ribonucleoprotein Q-like	14.353	55.47	8861300	9711050	5226000	6817100	XP_024184769.1 DAZ-associated protein 1	Rosa chinensis	27
			14.353		8861300	9711050	5226000	6817100	XP_024184768.1 DAZ-associated protein 1	Rosa chinensis
			14.353		8861300	9711050	5226000	6817100	PRQ47990.1 putative nucleotide-binding alpha-beta plait domain-containing protein	Rosa chinensis
			14.353		8861300	9711050	5226000	6817100	XP_011464086.1 DAZ-associated protein 1	Fragaria vesca subsp. Vesca
			14.353		8861300	9711050	5226000	6817100	XP_011464085.1 DAZ-associated protein 1	Fragaria vesca subsp. Vesca
			14.353		8861300	9711050	5226000	6817100	XP_004288032.1 DAZ-associated protein 1	Fragaria vesca subsp. Vesca
51	872	XP_021760599.1 defensin-like protein 2; XP_021725721.1 defensin Ec-AMP-D2-like	14.35	8.5882	0	21579000	11080000	24335500	ADK36631.1 defensin-like protein, partial	Solanum lycopersicum var. Cerasiforme	69
52	874	XP_021723219.1 non-specific lipid-transfer protein-like	14.302	11.339	0	0	22484500	45964500	ADK36632.1 lipid transfer-like protein, partial	Solanum lycopersicum var. Cerasiforme	58
53	897	XP_021714401.1 peamaclein-like; XP_021735018.1 peamaclein-like	12.934	10.27	23135000	33859000	60106000	59929500	AAD01518.1 snakin-1, partial	Solanum tuberosum	72
54	915	XP_021756574.1 peptidyl-prolyl cis-trans isomerase E-like	12.204	18.997	16107500	12403500	11975000	11400500	XP_009343161.1 heterogeneous nuclear ribonucleoprotein A/B-like	Pyrus x bretschneideri	35
55	970	XP_021716177.1 LOW QUALITY PROTEIN: osmotin-like protein	9.7411	26.563	0	0	0	54003000	CAB99485.1 pathogenesis protein 5	Hordeum vulgare subsp. vulgare	44
56	997	XP_021749254.1 peamaclein-like	8.7148	10.287	0	0	16090000	0	AAD01518.1 snakin-1, partial	Solanum tuberosum	65
57	1013	XP_021730770.1 29 kDa ribonucleoprotein A, chloroplastic-like	8.1526	29.633	100666500	68249500	67167000	63287000	KAB2626460.1 heterogeneous nuclear ribonucleoprotein A/B	Pyrus ussuriensis x Pyrus communis	33
			8.1526		100666500	68249500	67167000	63287000	KAB2617833.1 heterogeneous nuclear ribonucleoprotein A/B-like	Pyrus ussuriensis x Pyrus communis
			8.1526		100666500	68249500	67167000	63287000	TQD92702.1 hypothetical protein C1H46_021695	Malus baccata
			8.1526		100666500	68249500	67167000	63287000	XP_009345966.1 heterogeneous nuclear ribonucleoprotein A/B-like	Pyrus x bretschneideri
			8.1526		100666500	68249500	67167000	63287000	XP_009343161.1 heterogeneous nuclear ribonucleoprotein A/B-like	Pyrus x bretschneideri
			8.1526		100666500	68249500	67167000	63287000	XP_009367149.1 heterogeneous nuclear ribonucleoprotein A/B	Pyrus x bretschneideri
			8.1526		100666500	68249500	67167000	63287000	XP_008340162.1 heterogeneous nuclear ribonucleoprotein A/B	Malus domestica
58	1015	XP_021771951.1 serine/threonine-protein phosphatase PP2A-2 catalytic subunit isoform X2; XP_021771949.1 serine/threonine-protein phosphatase PP2A catalytic subunit isoform X1; XP_021728837.1 serine/threonine-protein phosphatase PP2A catalytic subunit-like	8.1395	30.928	0	15533500	17757500	0	AWY94151.1 protein phosphatase 2A, partial	Peltophorum dubium	84
59	1029	XP_021745020.1 heterogeneous nuclear ribonucleoprotein 1-like	8	36.167	24519500	0	0	0	XP_024184769.1 DAZ-associated protein 1	Rosa chinensis	37
									XP_024184768.1 DAZ-associated protein 1	Rosa chinensis
									PRQ47990.1 putative nucleotide-binding alpha-beta plait domain-containing protein	Rosa chinensis
									XP_011464086.1 DAZ-associated protein 1	Fragaria vesca subsp. Vesca
									XP_011464085.1 DAZ-associated protein 1	Fragaria vesca subsp. Vesca
									XP_004288032.1 DAZ-associated protein 1	Fragaria vesca subsp. Vesca
60	1044	XP_021725656.1 lectin-C-like	7.3541	11.285	0	89357000	0	79833500	XP_010681204.1 antimicrobial peptide Ar-AMP	Beta vulgaris subsp. Vulgaris	63
61	1074	XP_021766645.1 non-specific lipid-transfer protein-like	6.6618	11.688	14421000	16118500	30179500	75938500	ADK36632.1 lipid transfer-like protein, partial	Solanum lycopersicum var. Cerasiforme	55
62	1086	XP_021753039.1 RNA-binding protein 39-like isoform X2; XP_021775226.1 RNA-binding protein 39-like	6.3389	69.692	0	0	5538800	0	XP_024184769.1 DAZ-associated protein 1	Rosa chinensis	25
			6.3389		0	0	5538800	0	XP_024184768.1 DAZ-associated protein 1	Rosa chinensis
			6.3389		0	0	5538800	0	PRQ47990.1 putative nucleotide-binding alpha-beta plait domain-containing protein	Rosa chinensis
			6.3389		0	0	5538800	0	KAB2617833.1 heterogeneous nuclear ribonucleoprotein A/B-like	Pyrus ussuriensis x Pyrus communis
			6.3389		0	0	5538800	0	XP_009345966.1 heterogeneous nuclear ribonucleoprotein A/B-like	Pyrus x bretschneideri
			6.3389		0	0	5538800	0	XP_009343161.1 heterogeneous nuclear ribonucleoprotein A/B-like	Pyrus x bretschneideri
			6.3389		0	0	5538800	0	XP_008340162.1 heterogeneous nuclear ribonucleoprotein A/B	Malus domestica
63	1096	XP_021767750.1 heterogeneous nuclear ribonucleoprotein Q-like isoform X2; XP_021767749.1 heterogeneous nuclear ribonucleoprotein Q-like isoform X1	6.0543	51.799	0	6912000	0	0	XP_024184769.1 DAZ-associated protein 1	Rosa chinensis	35
			6.0543		0	6912000	0	0	XP_024184768.1 DAZ-associated protein 1	Rosa chinensis
			6.0543		0	6912000	0	0	PRQ47990.1 putative nucleotide-binding alpha-beta plait domain-containing protein	Rosa chinensis
			6.0543		0	6912000	0	0	XP_011464086.1 DAZ-associated protein 1	Fragaria vesca subsp. Vesca
			6.0543		0	6912000	0	0	XP_011464085.1 DAZ-associated protein 1	Fragaria vesca subsp. Vesca
			6.0543		0	6912000	0	0	XP_004288032.1 DAZ-associated protein 1	Fragaria vesca subsp. Vesca
64	1109	XP_021735074.1 peamaclein-like; XP_021714402.1 peamaclein-like	5.6098	10.322	64966000	55713500	137115000	99038000	AAD01518.1 snakin-1, partial	Solanum tuberosum	72
65	1115	XP_021725560.1 UBP1-associated protein 2C-like	5.4618	41.63	9242600	10600500	9663250	9225650	TQD92702.1 hypothetical protein C1H46_021695	Malus baccata	28
			5.4618		9242600	10600500	9663250	9225650	XP_008340162.1 heterogeneous nuclear ribonucleoprotein A/B	Malus domestica
66	1128	XP_021767656.1 polyadenylate-binding protein RBP47C-like; XP_021729621.1 polyadenylate-binding protein RBP47-like	4.9692	51.748	13913000	0	0	0	KAB2626460.1 heterogeneous nuclear ribonucleoprotein A/B	Pyrus ussuriensis x Pyrus communis	26
			4.9692		13913000	0	0	0	XP_009367149.1 heterogeneous nuclear ribonucleoprotein A/B	Pyrus x bretschneideri
			4.9692		13913000	0	0	0	XP_024184769.1 DAZ-associated protein 1	Rosa chinensis
			4.9692		13913000	0	0	0	XP_024184768.1 DAZ-associated protein 1	Rosa chinensis
			4.9692		13913000	0	0	0	PRQ47990.1 putative nucleotide-binding alpha-beta plait domain-containing protein	Rosa chinensis
			4.9692		13913000	0	0	0	KAB2617833.1 heterogeneous nuclear ribonucleoprotein A/B-like	Pyrus ussuriensis x Pyrus communis
			4.9692		13913000	0	0	0	XP_009345966.1 heterogeneous nuclear ribonucleoprotein A/B-like	Pyrus x bretschneideri
			4.9692		13913000	0	0	0	XP_009343161.1 heterogeneous nuclear ribonucleoprotein A/B-like	Pyrus x bretschneideri
			4.9692		13913000	0	0	0	XP_008340162.1 heterogeneous nuclear ribonucleoprotein A/B	Malus domestica
67	1136	XP_021714548.1 gamma carbonic anhydrase 1, mitochondrial-like; XP_021718041.1 gamma carbonic anhydrase 1, mitochondrial-like	4.7993	28.557	0	20737500	0	0	P58434.1 cycloviolacin-O2	Viola odorata	78
			4.7993		0	20737500	0	0	2KNM_A chain A, cycloviolacin-O2	Viola odorata
			4.7993		0	20737500	0	0	2KCG_A chain A, cycloviolacin-O2	Viola odorata
68	1137	XP_021730079.1 tripeptidyl-peptidase 2-like	4.7739	150.54	9880250	0	8527300	0	XP_004516540.1 tripeptidyl-peptidase 2-like isoform X3	Cicer arietinum	60
69	1167	XP_021771628.1 glycine-rich RNA-binding protein RZ1A-like; XP_021760990.1 glycine-rich RNA-binding protein RZ1A-like	3.8936	24.052	0	6224850	0	0	XP_009367149.1 heterogeneous nuclear ribonucleoprotein A/B	Pyrus x bretschneideri	38
70	1208	XP_021736858.1 protein disulfide isomerase-like 1-6 isoform X3; XP_021736857.1 protein disulfide isomerase-like 1-6 isoform X2; XP_021731984.1 protein disulfide isomerase-like 1-6; XP_021736856.1 protein disulfide isomerase-like 1-6 isoform X1	2.358	47.154	0	0	0	7477800	ABS11216.1 protein disulfide isomerase precursor, partial	Oldenlandia affinis	30
71	1209	XP_021773131.1 probable prefoldin subunit 4; XP_021742272.1 probable prefoldin subunit 4	2.3095	14.794	11454500	12319000	0	6873350	P84868.1 defensin-like protein	Vigna unguiculata subsp. sesquipedalis	83
			2.3095		11454500	12319000	0	6873350	P84200.1 gymnin	Gymnocladus chinensis
1Protein group level: there are groups of proteins that are sufficiently similar so that the individual proteins cannot be distinguished based on their peptide content. In MaxQuant, identification and quantification are reported at the group level
2Protein group level for the 1,211 quinoa grain proteins identified by label-free mass spectrometry-based shotgun proteomics in our previous work [36]
3Andromeda score: score that reflects the identification accuracy by proteomics [36]
4Normalized label-free quantification (LFQ) intensity: relative protein quantification across all samples that reflects the protein abundance by proteomics [36]
5Normalized LFQ intensity obtained for all the quinoa grains is presented as an average value for the different protein extract samples (n = 3, in all cases, relative standard deviation (%RSD) was lower than 10%)
6Identity (%): determines the matched amino acids (i.e., same residues at the same position) when two sequences are aligned

## Sheet: Supplementary Table S3
Supplementary Table S3. Protein group level, NCBI accession number (ID) and protein name, Andromeda score, relative molecular mass (Mr), average normalized LFQ intensity, and plant sequence similarity for the 48 quinoa grain proteins from R, B, W, and RO quinoa that were classified as OSIPs.
OXIDATIVE STRESS INDUCED PEPTIDES (OSIPs)
Chenopodium quinoa									Plant sequence similarity
1Protein group level	1,2Protein group level [36]	ID / Protein name	3Andromeda score	Mr	4,5Average Normalized LFQ Intensity				ID / Protein name	Plant organism	6Identity (%)
					R	B	W	RO
1	40	XP_021738617.1 glycine-rich RNA-binding protein-like	323.31	16.125	536275000	676830000	411345000	712255000	Q9SVM8.1 glycine-rich RNA-binding protein 2	Arabidopsis thaliana	56
2	68	XP_021756988.1 1-Cys peroxiredoxin-like	323.31	24.332	1249350000	1448750000	1069550000	1439500000	Q96291.2 2-Cys peroxiredoxin BAS1	Arabidopsis thaliana	31
3	72	XP_021760134.1 RNA-binding protein CP29B, chloroplastic-like	323.31	29.597	196070000	155015000	149595000	145620000	Q9SVM8.1 glycine-rich RNA-binding protein 2	Arabidopsis thaliana	52
4	79	XP_021764798.1 fructose-bisphosphate aldolase, cytoplasmic isozyme	323.31	38.409	620535000	413600000	863985000	733660000	Q9ZU52.1 fructose-bisphosphate aldolase 3	Arabidopsis thaliana	59
5	95	XP_021774578.1 putative aconitate hydratase, cytoplasmic	323.31	108.65	127910000	100555500	117900000	118230000	Q9SIB9.2 aconitate hydratase 3	Arabidopsis thaliana	82
6	116	XP_021733695.1 betaine aldehyde dehydrogenase	277.65	54.802	45992000	46376500	44687000	45866500	Q8W033.2 aldehyde dehydrogenase family 3 member I1	Arabidopsis thaliana	25
7	164	XP_021749838.1 28 kDa ribonucleoprotein, chloroplastic-like; XP_021720194.1 28 kDa ribonucleoprotein, chloroplastic-like	220.74	31.68	274325000	248075000	284870000	245580000	Q9SVM8.1 glycine-rich RNA-binding protein 2	Arabidopsis thaliana	48
8	181	XP_021752583.1 1-Cys peroxiredoxin-like	208.95	24.255	161625000	208355000	177325000	217705000	Q96291.2 2-Cys peroxiredoxin BAS1	Arabidopsis thaliana	32
9	213	XP_021758206.1 superoxide dismutase [Mn], mitochondrial-like	172.05	25.876	118340000	118830000	157460000	99204000	Q9LU64.1 superoxide dismutase [Fe] 2	Arabidopsis thaliana	35
10	214	XP_021726995.1 aldehyde dehydrogenase family 2 member B7, mitochondrial-like isoform X2; XP_021726994.1 aldehyde dehydrogenase family 2 member B7, mitochondrial-like isoform X1	171.98	57.796	87569500	83314000	67604500	85167500	Q8W033.2 aldehyde dehydrogenase family 3 member I1	Arabidopsis thaliana	27
11	234	XP_021745760.1 glycine-rich RNA-binding protein 4, mitochondrial-like	158.82	15.793	70717000	61006500	74524500	56185500	Q9SVM8.1 glycine-rich RNA-binding protein 2	Arabidopsis thaliana	60
12	249	XP_021737441.1 glutamate-1-semialdehyde 2,1-aminomutase, chloroplastic-like	151.95	50.951	34215500	46312000	56160000	51161000	Q10G56.1 ornithine aminotransferase	Oryza sativa Japonica Group	29
13	273	XP_021731588.1 glycine-rich RNA-binding, abscisic acid-inducible protein-like	131.99	16.651	25067500	0	26102000	51978500	Q9SVM8.1 glycine-rich RNA-binding protein 2	Arabidopsis thaliana	58
14	278	XP_021728013.1 gamma aminobutyrate transaminase 3, chloroplastic-like isoform X2; XP_021728012.1 gamma aminobutyrate transaminase 3, chloroplastic-like isoform X1; XP_021713818.1 gamma aminobutyrate transaminase 3, chloroplastic-like	126.92	54.591	15712500	14539500	13524500	13533000	Q10G56.1 ornithine aminotransferase	Oryza sativa Japonica Group	29
15	335	XP_021764772.1 fructose-bisphosphate aldolase 3, chloroplastic	95.839	43.229	71916500	71325500	86256000	71474500	Q9ZU52.1 fructose-bisphosphate aldolase 3	Arabidopsis thaliana	85
16	399	XP_021727589.1 26S proteasome non-ATPase regulatory subunit 4 homolog; XP_021759758.1 26S proteasome non-ATPase regulatory subunit 4 homolog	72.661	42.871	26035500	26346500	25106500	24532000	P55034.1 26S proteasome non-ATPase regulatory subunit 4 homolog	Arabidopsis thaliana	64
17	413	XP_021743337.1 fructose-bisphosphate aldolase, cytoplasmic isozyme-like	69.044	38.457	0	0	87791000	0	Q9ZU52.1 fructose-bisphosphate aldolase 3	Arabidopsis thaliana	58
18	418	XP_021774583.1 putative aconitate hydratase, cytoplasmic	67.658	97.932	43050500	41177500	44510500	39324000	Q9SIB9.2 aconitate hydratase 3	Arabidopsis thaliana	86
19	419	XP_021765715.1 2-Cys peroxiredoxin BAS1, chloroplastic-like isoform X2; XP_021766570.1 2-Cys peroxiredoxin BAS1, chloroplastic; XP_021765707.1 2-Cys peroxiredoxin BAS1, chloroplastic-like isoform X1	67.651	29.9	40007000	40847000	59661500	37090500	Q96291.2 2-Cys peroxiredoxin BAS1	Arabidopsis thaliana	80
20	431	XP_021764464.1 aldehyde dehydrogenase family 2 member C4-like	65.054	54.58	24521000	27285500	41427500	24158000	Q8W033.2 aldehyde dehydrogenase family 3 member I1	Arabidopsis thaliana	30
21	449	XP_021720447.1 aldehyde dehydrogenase family 7 member B4-like	60.032	54.53	39463000	42016500	45286000	25406500	Q8W033.2 aldehyde dehydrogenase family 3 member I1	Arabidopsis thaliana	23
22	456	XP_021733696.1 betaine aldehyde dehydrogenase, chloroplastic	57.994	54.471	14424000	17672000	18418500	0	Q8W033.2 aldehyde dehydrogenase family 3 member I1	Arabidopsis thaliana	27
23	462	XP_021761494.1 glycine-rich RNA-binding protein 2, mitochondrial-like	57.017	23.211	182675000	196765000	172490000	124990000	Q9SVM8.1 glycine-rich RNA-binding protein 2	Arabidopsis thaliana	48
24	521	XP_021776244.1 methylmalonate-semialdehyde dehydrogenase [acylating], mitochondrial-like	47.363	57.126	28967500	30950000	25979500	38431500	Q8W033.2 aldehyde dehydrogenase family 3 member I1	Arabidopsis thaliana	28
25	532	XP_021758336.1 thioredoxin H-type 1-like	45.863	13.205	162725000	144095000	148035000	167210000	Q84NN4.1 Thioredoxin-like protein CDSP32	Oryza sativa Japonica Group	30
26	542	XP_021719688.1 polyadenylate-binding protein RBP45-like; XP_021766895.1 polyadenylate-binding protein RBP45-like	44.351	46.485	15925000	20442500	18540500	18419500	Q9SVM8.1 glycine-rich RNA-binding protein 2	Arabidopsis thaliana	36
27	572	XP_021749042.1 glycine-rich RNA-binding protein 2, mitochondrial-like	39.408	15.724	0	0	37300000	0	Q9SVM8.1 glycine-rich RNA-binding protein 2	Arabidopsis thaliana	60
28	634	XP_021721856.1 heterogeneous nuclear ribonucleoprotein 1-like; XP_021752775.1 heterogeneous nuclear ribonucleoprotein 1-like	33.553	41.507	79941000	78510000	47222500	57767000	Q9SVM8.1 glycine-rich RNA-binding protein 2	Arabidopsis thaliana	39
29	635	XP_021723780.1 polyadenylate-binding protein 2-like; XP_021722566.1 polyadenylate-binding protein 2-like	33.525	71.244	22880000	28542500	19838000	29644000	Q9FFZ6.1 small RNA-binding protein 11	Arabidopsis thaliana	33
30	762	XP_021731590.1 glycine-rich RNA-binding, abscisic acid-inducible protein-like	21.551	16.096	78457000	108060000	66675000	86937500	Q9SVM8.1 glycine-rich RNA-binding protein 2	Arabidopsis thaliana	56
31	767	XP_021759897.1 thioredoxin H-type 1-like	21.283	13.231	146120000	100353000	0	0	Q9SGS4.1 thioredoxin-like protein CDSP32	Arabidopsis thaliana	30
32	815	XP_021754079.1 probable phospholipid hydroperoxide glutathione peroxidase	17.099	26.199	71909500	72351500	74964000	89944500	O48646.2 probable phospholipid hydroperoxide glutathione peroxidase 6	Arabidopsis thaliana	69
33	837	XP_021720428.1 oligouridylate-binding protein 1B-like isoform X2; XP_021720427.1 oligouridylate-binding protein 1B-like isoform X1	16.115	45.99	12749500	0	0	12239000	Q9SVM8.1 glycine-rich RNA-binding protein 2	Arabidopsis thaliana	45
34	848	XP_021773912.1 3-isopropylmalate dehydratase large subunit, chloroplastic-like; XP_021726933.1 3-isopropylmalate dehydratase large subunit, chloroplastic-like isoform X1	15.353	49.363	15847500	17805000	21097500	0	Q9SIB9.2 aconitate hydratase 3	Arabidopsis thaliana	25
35	855	XP_021733985.1 glycine-rich RNA-binding protein 3, mitochondrial-like	15	21.121	0	31617000	0	0	Q9FFZ6.1 small RNA-binding protein 11	Arabidopsis thaliana	49
					0	31617000	0	0	Q9SVM8.1 glycine-rich RNA-binding protein 2	Arabidopsis thaliana
36	882	XP_021756717.1 peroxiredoxin Q, chloroplastic-like	13.721	23.654	12307000	12076500	10000300	14904500	Q6UBI3.1 peroxiredoxin Q	Suaeda salsa	85
37	915	XP_021756574.1 peptidyl-prolyl cis-trans isomerase E-like; XP_021718372.1 peptidyl-prolyl cis-trans isomerase E-like	12.204	18.997	16107500	12403500	11975000	11400500	Q9SVM8.1 glycine-rich RNA-binding protein 2	Arabidopsis thaliana	40
38	939	XP_021746311.1 probable phospholipid hydroperoxide glutathione peroxidase isoform X1; XP_021746313.1 probable phospholipid hydroperoxide glutathione peroxidase isoform X2	11.212	26.468	9856500	14620500	15371500	13134500	O22850.1 probable glutathione peroxidase 3	Arabidopsis thaliana	71
39	946	XP_021773039.1 superoxide dismutase [Cu-Zn]	10.751	15.262	24238500	19526000	18141500	0	O78310.2 superoxide dismutase [Cu-Zn] 2	Arabidopsis thaliana	69
40	1013	XP_021730770.1 29 kDa ribonucleoprotein A, chloroplastic-like	8.1526	29.633	100666500	68249500	67167000	63287000	Q9SVM8.1 glycine-rich RNA-binding protein 2	Arabidopsis thaliana	52
41	1029	XP_021745020.1 heterogeneous nuclear ribonucleoprotein 1-like; XP_021740761.1 heterogeneous nuclear ribonucleoprotein 1-like	7.7821	36.167	24519500	0	0	0	Q9SVM8.1 glycine-rich RNA-binding protein 2	Arabidopsis thaliana	33
42	1039	XP_021719014.1 betaine aldehyde dehydrogenase, chloroplastic-like	7.4542	54.703	15753500	0	0	15412500	Q8W033.2 aldehyde dehydrogenase family 3 member I1	Arabidopsis thaliana	26
43	1088	XP_021728703.1 fructose-bisphosphate aldolase 3, chloroplastic-like	6.3131	43.043	0	24757000	41665500	0	Q9ZU52.1 fructose-bisphosphate aldolase 3	Arabidopsis thaliana	85
44	1115	XP_021725560.1 UBP1-associated protein 2C-like	5.4618	41.63	9242600	10600500	9663250	9225650	Q9FFZ6.1 small RNA-binding protein 11	Arabidopsis thaliana	38
45	1128	XP_021767656.1 polyadenylate-binding protein RBP47C-like; XP_021729621.1 polyadenylate-binding protein RBP47-like	4.9692	51.748	13913000	0	0	0	Q9SVM8.1 glycine-rich RNA-binding protein 2	Arabidopsis thaliana	38
46	1142	XP_021776210.1 peptide methionine sulfoxide reductase B5-like; XP_021717201.1 peptide methionine sulfoxide reductase B5-like	4.5324	24.74	11017000	8659850	7091950	10359150	Q9M0Z6.2 peptide methionine sulfoxide reductase B3	Arabidopsis thaliana	80
47	1167	XP_021771628.1 glycine-rich RNA-binding protein RZ1A-like; XP_021760990.1 glycine-rich RNA-binding protein RZ1A-like	3.8936	24.052	0	6224850	0	0	Q9SVM8.1 glycine-rich RNA-binding protein 2	Arabidopsis thaliana	52
48	1199	XP_021770821.1 acylpyruvase FAHD1, mitochondrial-like isoform X2; XP_021770820.1 acylpyruvase FAHD1, mitochondrial-like isoform X1	2.7196	22.257	0	0	7548450	0	Q93ZE5.1 probable acylpyruvase FAHD1	Arabidopsis thaliana	71
1Protein group level: there are groups of proteins that are sufficiently similar so that the individual proteins cannot be distinguished based on their peptide content. In MaxQuant, identification and quantification are reported at the group level
2Protein group level for the 1,211 quinoa grain proteins identified by label-free mass spectrometry-based shotgun proteomics in our previous work [36]
3Andromeda score: score that reflects the identification accuracy by proteomics [36]
4Normalized label-free quantification (LFQ) intensity: relative protein quantification across all samples that reflects the protein abundance by proteomics [36]
5Normalized LFQ intensity obtained for all the quinoa grains is presented as an average value for the different protein extract samples (n = 3, in all cases, relative standard deviation (%RSD) was lower than 10%)
6Identity (%): determines the matched amino acids (i.e., same residues at the same position) when two sequences are aligned

## Sheet: Supplementary Table S4
Supplementary Table S4. Protein group level, NCBI accession number (ID) and protein name, Andromeda score, relative molecular mass (Mr), average normalized LFQ intensity, and plant sequnece similarity for the 3 quinoa grain proteins from R, B, W, and RO quinoa that were classified as STPIs.
SERINE-TYPE PROTEASE INHIBITORS (STPIs)
Chenopodium quinoa									Plant sequence similarity
1Protein group level	1,2Protein group level [36]	ID / Protein name	3Andromeda score	Mr	4,5Average Normalized LFQ Intensity				ID / Protein name	Plant organism	6Identity (%)
					R	B	W	RO
1	460	XP_021722399.1 subtilisin-like protease SBT1.5	57	59.423	64385500	106205000	49259000	43808500	NP_566483.1 subtilase family protein	Arabidopsis thaliana	48
					64385500	106205000	49259000	43808500	AEE75493.1 subtilase family protein	Arabidopsis thaliana
2	729	XP_021767247.1 subtilisin-like protease SBT5.6; XP_021748337.1 subtilisin-like protease SBT3.6	24	14.16	296810000	222060000	202360000	187095000	AED95280.1 subtilase family protein	Arabidopsis thaliana	49
					296810000	222060000	202360000	187095000	NP_001318744.1 subtilase family protein	Arabidopsis thaliana
3	1195	XP_021739503.1 subtilisin-like protease SBT1.8; XP_021762928.1 subtilisin-like protease SBT1.5; XP_021775217.1 subtilisin-like protease SBT1.5	3	63.312	0	15780500	0	0	NP_566483.1 subtilase family protein	Arabidopsis thaliana	46
					0	15780500	0	0	AEE75493.1 subtilase family protein	Arabidopsis thaliana
1Protein group level: there are groups of proteins that are sufficiently similar so that the individual proteins cannot be distinguished based on their peptide content. In MaxQuant, identification and quantification are reported at the group level
2Protein group level for the 1,211 quinoa grain proteins identified by label-free mass spectrometry-based shotgun proteomics in our previous work [36]
3Andromeda score: score that reflects the identification accuracy by proteomics [36]
4Normalized label-free quantification (LFQ) intensity: relative protein quantification across all samples that reflects the protein abundance by proteomics [36]
5Normalized LFQ intensity obtained for all the quinoa grains is presented as an average value for the different protein extract samples (n = 3, in all cases, relative standard deviation (%RSD) was lower than 10%)
6Identity (%): determines the matched amino acids (i.e., same residues at the same position) when two sequences are aligned
